# Supplementary material for: Comparison of the Genome-Wide DNA Methylation Profiles between Fast-Growing and Slow-Growing Broilers
Source: PLoS One. 2013 Feb 18;8(2):e56411. doi: 10.1371/journal.pone.0056411 (PMC3575439; doi:10.1371/journal.pone.0056411)
Supplement: Table S1 — The GO categories of methylated genes. (XLS) [file pone.0056411.s005.xls]

GO	Class	Number of MethylGenes	Gene ID
biological_process	biological adhesion	2	ENSGALG00000002003;ENSGALG00000012216
biological_process	biological regulation	425	ENSGALG00000010542;ENSGALG00000003689;ENSGALG00000011040;ENSGALG00000007623;ENSGALG00000006072;ENSGALG00000000730;ENSGALG00000013022;ENSGALG00000011009;ENSGALG00000003354;ENSGALG00000006060;ENSGALG00000010943;ENSGALG00000008456;ENSGALG00000001712;ENSGALG00000002739;ENSGALG00000010826;ENSGALG00000003390;ENSGALG00000009257;ENSGALG00000023266;ENSGALG00000008559;ENSGALG00000009754;ENSGALG00000013149;…
biological_process	cell proliferation	8	ENSGALG00000004023;ENSGALG00000010265;ENSGALG00000004639;ENSGALG00000008427;ENSGALG00000010119;ENSGALG00000003085;ENSGALG00000001500;ENSGALG00000006037
biological_process	cellular component organization or biogenesis	300	ENSGALG00000010635;ENSGALG00000008325;ENSGALG00000015082;ENSGALG00000007752;ENSGALG00000003966;ENSGALG00000024261;ENSGALG00000003906;ENSGALG00000008586;ENSGALG00000009846;ENSGALG00000017022;ENSGALG00000014445;ENSGALG00000006241;ENSGALG00000000432;ENSGALG00000009829;ENSGALG00000015075;ENSGALG00000007778;ENSGALG00000008806;ENSGALG00000001503;ENSGALG00000023294;ENSGALG00000008725;ENSGALG00000009082;…
biological_process	cellular process	1776	ENSGALG00000001053;ENSGALG00000023135;ENSGALG00000011992;ENSGALG00000000427;ENSGALG00000012753;ENSGALG00000005787;ENSGALG00000012986;ENSGALG00000007762;ENSGALG00000006161;ENSGALG00000004375;ENSGALG00000011839;ENSGALG00000005834;ENSGALG00000015548;ENSGALG00000020288;ENSGALG00000014439;ENSGALG00000008462;ENSGALG00000005028;ENSGALG00000017396;ENSGALG00000024128;ENSGALG00000015327;ENSGALG00000003085;…
biological_process	death	19	ENSGALG00000002971;ENSGALG00000003299;ENSGALG00000015705;ENSGALG00000014638;ENSGALG00000016847;ENSGALG00000011573;ENSGALG00000002775;ENSGALG00000016261;ENSGALG00000006707;ENSGALG00000011392;ENSGALG00000011258;ENSGALG00000008962;ENSGALG00000011613;ENSGALG00000000507;ENSGALG00000001316;ENSGALG00000000196;ENSGALG00000007025;ENSGALG00000001627;ENSGALG00000015881
biological_process	developmental process	372	ENSGALG00000009502;ENSGALG00000000769;ENSGALG00000015548;ENSGALG00000022622;ENSGALG00000001770;ENSGALG00000016419;ENSGALG00000005451;ENSGALG00000015014;ENSGALG00000002249;ENSGALG00000022073;ENSGALG00000012216;ENSGALG00000014756;ENSGALG00000000707;ENSGALG00000011054;ENSGALG00000013728;ENSGALG00000014445;ENSGALG00000013341;ENSGALG00000002336;ENSGALG00000002003;ENSGALG00000010164;ENSGALG00000016312;…
biological_process	establishment of localization	416	ENSGALG00000001053;ENSGALG00000023135;ENSGALG00000006161;ENSGALG00000004375;ENSGALG00000011040;ENSGALG00000007623;ENSGALG00000006072;ENSGALG00000000730;ENSGALG00000013022;ENSGALG00000011009;ENSGALG00000003354;ENSGALG00000006060;ENSGALG00000010943;ENSGALG00000008456;ENSGALG00000005711;ENSGALG00000010091;ENSGALG00000009229;ENSGALG00000012497;ENSGALG00000003647;ENSGALG00000012810;ENSGALG00000007118;…
biological_process	growth	48	ENSGALG00000001183;ENSGALG00000014620;ENSGALG00000005621;ENSGALG00000007647;ENSGALG00000008909;ENSGALG00000012954;ENSGALG00000004624;ENSGALG00000011096;ENSGALG00000008287;ENSGALG00000010537;ENSGALG00000013409;ENSGALG00000013727;ENSGALG00000010891;ENSGALG00000004654;ENSGALG00000011738;ENSGALG00000014525;ENSGALG00000015898;ENSGALG00000009445;ENSGALG00000019617;ENSGALG00000023670;ENSGALG00000019054;…
biological_process	immune system process	18	ENSGALG00000002971;ENSGALG00000003299;ENSGALG00000015705;ENSGALG00000014638;ENSGALG00000016893;ENSGALG00000016704;ENSGALG00000009257;ENSGALG00000002141;ENSGALG00000003634;ENSGALG00000019759;ENSGALG00000007040;ENSGALG00000001770;ENSGALG00000010999;ENSGALG00000011089;ENSGALG00000001959;ENSGALG00000002249;ENSGALG00000016261;ENSGALG00000006707
biological_process	localization	428	ENSGALG00000001053;ENSGALG00000023135;ENSGALG00000006161;ENSGALG00000004375;ENSGALG00000011040;ENSGALG00000007623;ENSGALG00000006072;ENSGALG00000000730;ENSGALG00000013022;ENSGALG00000011009;ENSGALG00000003354;ENSGALG00000006060;ENSGALG00000010943;ENSGALG00000008456;ENSGALG00000005711;ENSGALG00000010091;ENSGALG00000009229;ENSGALG00000012497;ENSGALG00000003647;ENSGALG00000012810;ENSGALG00000007118;…
biological_process	metabolic process	1703	ENSGALG00000011992;ENSGALG00000000427;ENSGALG00000012753;ENSGALG00000005787;ENSGALG00000012986;ENSGALG00000007762;ENSGALG00000005210;ENSGALG00000007752;ENSGALG00000008254;ENSGALG00000005494;ENSGALG00000022938;ENSGALG00000011542;ENSGALG00000005000;ENSGALG00000015183;ENSGALG00000004019;ENSGALG00000008317;ENSGALG00000008372;ENSGALG00000012984;ENSGALG00000006794;ENSGALG00000006678;ENSGALG00000009945;…
biological_process	multi-organism process	56	ENSGALG00000007979;ENSGALG00000010679;ENSGALG00000005621;ENSGALG00000002973;ENSGALG00000010023;ENSGALG00000001986;ENSGALG00000005791;ENSGALG00000006207;ENSGALG00000013439;ENSGALG00000004377;ENSGALG00000003634;ENSGALG00000015548;ENSGALG00000011174;ENSGALG00000003383;ENSGALG00000009549;ENSGALG00000017009;ENSGALG00000014426;ENSGALG00000014937;ENSGALG00000019759;ENSGALG00000007040;ENSGALG00000001770;…
biological_process	multicellular organismal process	275	ENSGALG00000010542;ENSGALG00000000823;ENSGALG00000003689;ENSGALG00000015548;ENSGALG00000022622;ENSGALG00000001770;ENSGALG00000016419;ENSGALG00000005451;ENSGALG00000015014;ENSGALG00000002249;ENSGALG00000022073;ENSGALG00000012216;ENSGALG00000014756;ENSGALG00000000707;ENSGALG00000011054;ENSGALG00000013728;ENSGALG00000014445;ENSGALG00000013341;ENSGALG00000002336;ENSGALG00000002003;ENSGALG00000010164;…
biological_process	negative regulation of biological process	32	ENSGALG00000006843;ENSGALG00000010999;ENSGALG00000011089;ENSGALG00000006596;ENSGALG00000016189;ENSGALG00000002010;ENSGALG00000021631;ENSGALG00000001959;ENSGALG00000021629;ENSGALG00000002249;ENSGALG00000005753;ENSGALG00000024172;ENSGALG00000005451;ENSGALG00000008234;ENSGALG00000011704;ENSGALG00000001245;ENSGALG00000003658;ENSGALG00000010783;ENSGALG00000001576;ENSGALG00000019640;ENSGALG00000002761;…
biological_process	pigmentation	4	ENSGALG00000010901;ENSGALG00000000181;ENSGALG00000003475;ENSGALG00000023271
biological_process	positive regulation of biological process	7	ENSGALG00000005451;ENSGALG00000006331;ENSGALG00000000183;ENSGALG00000016893;ENSGALG00000016704;ENSGALG00000009257;ENSGALG00000002141
biological_process	regulation of biological process	349	ENSGALG00000010542;ENSGALG00000003689;ENSGALG00000011040;ENSGALG00000007623;ENSGALG00000006072;ENSGALG00000000730;ENSGALG00000013022;ENSGALG00000011009;ENSGALG00000003354;ENSGALG00000006060;ENSGALG00000010943;ENSGALG00000008456;ENSGALG00000001712;ENSGALG00000002739;ENSGALG00000010826;ENSGALG00000003390;ENSGALG00000009257;ENSGALG00000023266;ENSGALG00000008559;ENSGALG00000009754;ENSGALG00000013149;…
biological_process	reproduction	185	ENSGALG00000010542;ENSGALG00000000823;ENSGALG00000003689;ENSGALG00000019837;ENSGALG00000006221;ENSGALG00000007979;ENSGALG00000010679;ENSGALG00000005621;ENSGALG00000002973;ENSGALG00000010023;ENSGALG00000001986;ENSGALG00000005791;ENSGALG00000006207;ENSGALG00000013439;ENSGALG00000004377;ENSGALG00000005451;ENSGALG00000014756;ENSGALG00000002336;ENSGALG00000008559;ENSGALG00000009062;ENSGALG00000009257;…
biological_process	reproductive process	182	ENSGALG00000010542;ENSGALG00000000823;ENSGALG00000003689;ENSGALG00000019837;ENSGALG00000006221;ENSGALG00000007979;ENSGALG00000010679;ENSGALG00000005621;ENSGALG00000002973;ENSGALG00000010023;ENSGALG00000001986;ENSGALG00000005791;ENSGALG00000006207;ENSGALG00000013439;ENSGALG00000004377;ENSGALG00000005451;ENSGALG00000014756;ENSGALG00000002336;ENSGALG00000008559;ENSGALG00000009062;ENSGALG00000009257;…
biological_process	response to stimulus	690	ENSGALG00000008318;ENSGALG00000005603;ENSGALG00000005346;ENSGALG00000022882;ENSGALG00000005299;ENSGALG00000016430;ENSGALG00000014991;ENSGALG00000002816;ENSGALG00000013227;ENSGALG00000001005;ENSGALG00000005901;ENSGALG00000010501;ENSGALG00000007300;ENSGALG00000015038;ENSGALG00000009298;ENSGALG00000006613;ENSGALG00000008074;ENSGALG00000008907;ENSGALG00000009344;ENSGALG00000015250;ENSGALG00000003297;…
biological_process	rhythmic process	4	ENSGALG00000023824;ENSGALG00000006302;ENSGALG00000014901;ENSGALG00000014138
biological_process	signaling	243	ENSGALG00000001712;ENSGALG00000002739;ENSGALG00000010826;ENSGALG00000003390;ENSGALG00000009257;ENSGALG00000023266;ENSGALG00000008559;ENSGALG00000009754;ENSGALG00000013149;ENSGALG00000016830;ENSGALG00000007979;ENSGALG00000003134;ENSGALG00000017593;ENSGALG00000008049;ENSGALG00000013085;ENSGALG00000014726;ENSGALG00000002859;ENSGALG00000002687;ENSGALG00000014931;ENSGALG00000003806;ENSGALG00000006845;…
cellular_component	cell	2025	ENSGALG00000005458;ENSGALG00000005603;ENSGALG00000015765;ENSGALG00000005346;ENSGALG00000011974;ENSGALG00000015082;ENSGALG00000006179;ENSGALG00000003966;ENSGALG00000017085;ENSGALG00000007711;ENSGALG00000017396;ENSGALG00000011603;ENSGALG00000010077;ENSGALG00000010501;ENSGALG00000005922;ENSGALG00000006643;ENSGALG00000011409;ENSGALG00000017207;ENSGALG00000005552;ENSGALG00000006777;ENSGALG00000009829;…
cellular_component	cell junction	2	ENSGALG00000002719;ENSGALG00000019315
cellular_component	cell part	2025	ENSGALG00000005458;ENSGALG00000005603;ENSGALG00000015765;ENSGALG00000005346;ENSGALG00000011974;ENSGALG00000015082;ENSGALG00000006179;ENSGALG00000003966;ENSGALG00000017085;ENSGALG00000007711;ENSGALG00000017396;ENSGALG00000011603;ENSGALG00000010077;ENSGALG00000010501;ENSGALG00000005922;ENSGALG00000006643;ENSGALG00000011409;ENSGALG00000017207;ENSGALG00000005552;ENSGALG00000006777;ENSGALG00000009829;…
cellular_component	extracellular matrix	2	ENSGALG00000003435;ENSGALG00000000437
cellular_component	extracellular region	47	ENSGALG00000003435;ENSGALG00000000374;ENSGALG00000000437;ENSGALG00000010702;ENSGALG00000005346;ENSGALG00000016853;ENSGALG00000014252;ENSGALG00000001062;ENSGALG00000022728;ENSGALG00000003171;ENSGALG00000011016;ENSGALG00000015910;ENSGALG00000003742;ENSGALG00000003015;ENSGALG00000007931;ENSGALG00000008858;ENSGALG00000006643;ENSGALG00000000798;ENSGALG00000015053;ENSGALG00000011797;ENSGALG00000013383;…
cellular_component	extracellular region part	3	ENSGALG00000003435;ENSGALG00000000374;ENSGALG00000000437
cellular_component	macromolecular complex	399	ENSGALG00000005458;ENSGALG00000005603;ENSGALG00000015765;ENSGALG00000005346;ENSGALG00000011974;ENSGALG00000015082;ENSGALG00000006179;ENSGALG00000003966;ENSGALG00000017085;ENSGALG00000007711;ENSGALG00000017396;ENSGALG00000011603;ENSGALG00000010077;ENSGALG00000010501;ENSGALG00000005922;ENSGALG00000006643;ENSGALG00000011409;ENSGALG00000017207;ENSGALG00000005552;ENSGALG00000006777;ENSGALG00000009829;…
cellular_component	membrane	651	ENSGALG00000005139;ENSGALG00000005869;ENSGALG00000001301;ENSGALG00000005357;ENSGALG00000016551;ENSGALG00000008144;ENSGALG00000010150;ENSGALG00000005171;ENSGALG00000000848;ENSGALG00000006015;ENSGALG00000005834;ENSGALG00000008793;ENSGALG00000005181;ENSGALG00000010414;ENSGALG00000011998;ENSGALG00000009153;ENSGALG00000000439;ENSGALG00000005070;ENSGALG00000009936;ENSGALG00000003659;ENSGALG00000003959;…
cellular_component	membrane part	237	ENSGALG00000005171;ENSGALG00000000848;ENSGALG00000000439;ENSGALG00000005070;ENSGALG00000009936;ENSGALG00000016551;ENSGALG00000003659;ENSGALG00000003959;ENSGALG00000008432;ENSGALG00000007465;ENSGALG00000005046;ENSGALG00000017675;ENSGALG00000007931;ENSGALG00000013167;ENSGALG00000008280;ENSGALG00000015991;ENSGALG00000008606;ENSGALG00000005789;ENSGALG00000013022;ENSGALG00000011009;ENSGALG00000006072;…
cellular_component	membrane-enclosed lumen	114	ENSGALG00000007250;ENSGALG00000000988;ENSGALG00000010999;ENSGALG00000008857;ENSGALG00000011089;ENSGALG00000000463;ENSGALG00000001168;ENSGALG00000004947;ENSGALG00000003189;ENSGALG00000004187;ENSGALG00000000189;ENSGALG00000003793;ENSGALG00000010783;ENSGALG00000001590;ENSGALG00000002057;ENSGALG00000003247;ENSGALG00000006596;ENSGALG00000010745;ENSGALG00000002591;ENSGALG00000000991;ENSGALG00000006841;…
cellular_component	organelle	1403	ENSGALG00000005210;ENSGALG00000007752;ENSGALG00000012360;ENSGALG00000006568;ENSGALG00000017085;ENSGALG00000005494;ENSGALG00000011542;ENSGALG00000005000;ENSGALG00000004019;ENSGALG00000008372;ENSGALG00000012984;ENSGALG00000006794;ENSGALG00000012462;ENSGALG00000011409;ENSGALG00000005552;ENSGALG00000014471;ENSGALG00000017167;ENSGALG00000022240;ENSGALG00000024399;ENSGALG00000011173;ENSGALG00000000802;…
cellular_component	organelle part	457	ENSGALG00000005139;ENSGALG00000005869;ENSGALG00000001301;ENSGALG00000005357;ENSGALG00000016551;ENSGALG00000008144;ENSGALG00000010150;ENSGALG00000005171;ENSGALG00000000848;ENSGALG00000006015;ENSGALG00000005834;ENSGALG00000008793;ENSGALG00000005181;ENSGALG00000010414;ENSGALG00000011998;ENSGALG00000009153;ENSGALG00000007465;ENSGALG00000005046;ENSGALG00000017675;ENSGALG00000007931;ENSGALG00000013167;…
molecular_function	antioxidant activity	13	ENSGALG00000004521;ENSGALG00000005727;ENSGALG00000003053;ENSGALG00000009349;ENSGALG00000004360;ENSGALG00000014471;ENSGALG00000017085;ENSGALG00000016357;ENSGALG00000012714;ENSGALG00000001988;ENSGALG00000008063;ENSGALG00000015844;ENSGALG00000006193
molecular_function	binding	1868	ENSGALG00000020003;ENSGALG00000005662;ENSGALG00000004639;ENSGALG00000008427;ENSGALG00000005108;ENSGALG00000004144;ENSGALG00000008559;ENSGALG00000016426;ENSGALG00000000048;ENSGALG00000021654;ENSGALG00000017000;ENSGALG00000001386;ENSGALG00000016830;ENSGALG00000012402;ENSGALG00000024034;ENSGALG00000006643;ENSGALG00000015491;ENSGALG00000007095;ENSGALG00000002661;ENSGALG00000002082;ENSGALG00000014800;…
molecular_function	catalytic activity	1992	ENSGALG00000007960;ENSGALG00000002030;ENSGALG00000000329;ENSGALG00000005301;ENSGALG00000000660;ENSGALG00000014122;ENSGALG00000010198;ENSGALG00000012754;ENSGALG00000006551;ENSGALG00000008185;ENSGALG00000008701;ENSGALG00000014442;ENSGALG00000014526;ENSGALG00000001700;ENSGALG00000015960;ENSGALG00000004956;ENSGALG00000004725;ENSGALG00000003495;ENSGALG00000012691;ENSGALG00000003490;ENSGALG00000013969;…
molecular_function	enzyme regulator activity	60	ENSGALG00000007054;ENSGALG00000009859;ENSGALG00000006975;ENSGALG00000009085;ENSGALG00000000753;ENSGALG00000016925;ENSGALG00000013521;ENSGALG00000005393;ENSGALG00000005646;ENSGALG00000022733;ENSGALG00000015959;ENSGALG00000012954;ENSGALG00000001770;ENSGALG00000008169;ENSGALG00000007093;ENSGALG00000005781;ENSGALG00000008443;ENSGALG00000012454;ENSGALG00000015898;ENSGALG00000015553;ENSGALG00000001183;…
molecular_function	molecular transducer activity	75	ENSGALG00000009586;ENSGALG00000008049;ENSGALG00000008428;ENSGALG00000015082;ENSGALG00000001334;ENSGALG00000008427;ENSGALG00000019382;ENSGALG00000013227;ENSGALG00000001501;ENSGALG00000009298;ENSGALG00000003499;ENSGALG00000012620;ENSGALG00000000402;ENSGALG00000015030;ENSGALG00000005646;ENSGALG00000012119;ENSGALG00000005805;ENSGALG00000000104;ENSGALG00000004792;ENSGALG00000000916;ENSGALG00000016426;…
molecular_function	nucleic acid binding transcription factor activity	48	ENSGALG00000004023;ENSGALG00000005035;ENSGALG00000016429;ENSGALG00000003189;ENSGALG00000003719;ENSGALG00000005210;ENSGALG00000003641;ENSGALG00000012986;ENSGALG00000011901;ENSGALG00000017006;ENSGALG00000009944;ENSGALG00000012680;ENSGALG00000000427;ENSGALG00000001722;ENSGALG00000011171;ENSGALG00000014645;ENSGALG00000013193;ENSGALG00000003899;ENSGALG00000002986;ENSGALG00000007866;ENSGALG00000003247;…
molecular_function	protein binding transcription factor activity	3	ENSGALG00000011992;ENSGALG00000016777;ENSGALG00000007762
molecular_function	receptor activity	17	ENSGALG00000012119;ENSGALG00000007354;ENSGALG00000015082;ENSGALG00000000916;ENSGALG00000019382;ENSGALG00000013254;ENSGALG00000003354;ENSGALG00000015551;ENSGALG00000006963;ENSGALG00000017238;ENSGALG00000005156;ENSGALG00000012004;ENSGALG00000012620;ENSGALG00000014407;ENSGALG00000000402;ENSGALG00000015030;ENSGALG00000013090
molecular_function	structural molecule activity	58	ENSGALG00000004952;ENSGALG00000005458;ENSGALG00000015765;ENSGALG00000014620;ENSGALG00000011974;ENSGALG00000015082;ENSGALG00000011086;ENSGALG00000006771;ENSGALG00000006179;ENSGALG00000001658;ENSGALG00000003966;ENSGALG00000007711;ENSGALG00000007611;ENSGALG00000012159;ENSGALG00000010077;ENSGALG00000005922;ENSGALG00000000719;ENSGALG00000006777;ENSGALG00000005948;ENSGALG00000013990;ENSGALG00000011290;…
molecular_function	translation regulator activity	4	ENSGALG00000022240;ENSGALG00000016732;ENSGALG00000024312;ENSGALG00000015933
molecular_function	transporter activity	218	ENSGALG00000012497;ENSGALG00000017064;ENSGALG00000006930;ENSGALG00000021316;ENSGALG00000022704;ENSGALG00000003994;ENSGALG00000011572;ENSGALG00000008287;ENSGALG00000010537;ENSGALG00000007561;ENSGALG00000000442;ENSGALG00000020715;ENSGALG00000007623;ENSGALG00000006072;ENSGALG00000000730;ENSGALG00000013022;ENSGALG00000017280;ENSGALG00000017281;ENSGALG00000011009;ENSGALG00000003354;ENSGALG00000006060;…
