# Supplementary material for: Comparison of the Genome-Wide DNA Methylation Profiles between Fast-Growing and Slow-Growing Broilers
Source: PLoS One. 2013 Feb 18;8(2):e56411. doi: 10.1371/journal.pone.0056411 (PMC3575439; doi:10.1371/journal.pone.0056411)
Supplement: Table S2 — Differentially methylated genes overlapped among the four comparisons including WRRh Vs.WRRl, WRRh Vs.XHh, WRRl Vs.XHl, and XHh Vs.XHl based on the up/down and gene body regions classifications. (XLS) [file pone.0056411.s006.xls]

## Sheet: Sheet1
WRRh Vs. WRRl_XHh Vs. Xhl												WRRh Vs.XHh_WRRl Vs.Xhl
Up						Down						Up						Down
Upstream 2k	5'UTR	Exon	Intron	3'UTR	Downstream 2k	Upstream 2k	5'UTR	Exon	Intron	3'UTR	Downstream 2k	Upstream 2k	5'UTR	Exon	Intron	3'UTR	Downstream 2k	Upstream 2k	5'UTR	Exon	Intron	3'UTR	Downstream 2k
ENSGALG00000005908	ENSGALG00000012987	ENSGALG00000000503	ENSGALG00000000242	ENSGALG00000012239	ENSGALG00000001501	ENSGALG00000004393	/	ENSGALG00000001192	ENSGALG00000000075	ENSGALG00000006277	ENSGALG00000003336	ENSGALG00000001773	ENSGALG00000000327	ENSGALG00000000327	ENSGALG00000000019	ENSGALG00000004693	ENSGALG00000000957	ENSGALG00000002874	ENSGALG00000015299	ENSGALG00000001752	ENSGALG00000000235	ENSGALG00000005555	ENSGALG00000001867
ENSGALG00000006060	ENSGALG00000015362	ENSGALG00000000685	ENSGALG00000000327	ENSGALG00000013969	ENSGALG00000013094	ENSGALG00000004814		ENSGALG00000001503	ENSGALG00000000242	ENSGALG00000016396	ENSGALG00000012680	ENSGALG00000002018	ENSGALG00000002021	ENSGALG00000000366	ENSGALG00000000139	ENSGALG00000005094	ENSGALG00000001383	ENSGALG00000004864	ENSGALG00000023523	ENSGALG00000001915	ENSGALG00000000635		ENSGALG00000002750
ENSGALG00000009351	ENSGALG00000020156	ENSGALG00000000747	ENSGALG00000000336	ENSGALG00000019620	ENSGALG00000014762	ENSGALG00000012871		ENSGALG00000001535	ENSGALG00000000755		ENSGALG00000020834	ENSGALG00000002335	ENSGALG00000006114	ENSGALG00000000525	ENSGALG00000000273	ENSGALG00000005758	ENSGALG00000001433	ENSGALG00000009451	ENSGALG00000024441	ENSGALG00000001999	ENSGALG00000000800		ENSGALG00000005549
ENSGALG00000010243		ENSGALG00000000784	ENSGALG00000000569	ENSGALG00000023728	ENSGALG00000015914	ENSGALG00000012872		ENSGALG00000001915	ENSGALG00000001026			ENSGALG00000002458	ENSGALG00000010723	ENSGALG00000000576	ENSGALG00000000276	ENSGALG00000006114	ENSGALG00000001731	ENSGALG00000011212		ENSGALG00000002371	ENSGALG00000000845		ENSGALG00000005555
ENSGALG00000010244		ENSGALG00000001024	ENSGALG00000000685		ENSGALG00000016293	ENSGALG00000018796		ENSGALG00000002398	ENSGALG00000001099			ENSGALG00000003470	ENSGALG00000010825	ENSGALG00000000587	ENSGALG00000000327	ENSGALG00000007509	ENSGALG00000002001	ENSGALG00000012013		ENSGALG00000002390	ENSGALG00000000848		ENSGALG00000006132
ENSGALG00000010763		ENSGALG00000001277	ENSGALG00000000747		ENSGALG00000022724			ENSGALG00000002911	ENSGALG00000001111			ENSGALG00000003561	ENSGALG00000015474	ENSGALG00000000630	ENSGALG00000000358	ENSGALG00000009380	ENSGALG00000002123	ENSGALG00000015147		ENSGALG00000002445	ENSGALG00000001129		ENSGALG00000007485
ENSGALG00000012487		ENSGALG00000001544	ENSGALG00000000784		ENSGALG00000023728			ENSGALG00000003043	ENSGALG00000001153			ENSGALG00000003691	ENSGALG00000016155	ENSGALG00000000637	ENSGALG00000000363	ENSGALG00000009515	ENSGALG00000002595	ENSGALG00000015299		ENSGALG00000003256	ENSGALG00000001153		ENSGALG00000010093
ENSGALG00000013101		ENSGALG00000001567	ENSGALG00000000788					ENSGALG00000003247	ENSGALG00000001192			ENSGALG00000005223	ENSGALG00000016615	ENSGALG00000000681	ENSGALG00000000366	ENSGALG00000011096	ENSGALG00000002672	ENSGALG00000022553		ENSGALG00000003261	ENSGALG00000001179		ENSGALG00000010259
ENSGALG00000013590		ENSGALG00000001596	ENSGALG00000000816					ENSGALG00000003283	ENSGALG00000001277			ENSGALG00000005381	ENSGALG00000017136	ENSGALG00000000820	ENSGALG00000000368	ENSGALG00000013969	ENSGALG00000003336	ENSGALG00000023211		ENSGALG00000003267	ENSGALG00000001192		ENSGALG00000010285
ENSGALG00000022296		ENSGALG00000001768	ENSGALG00000001024					ENSGALG00000003387	ENSGALG00000001415			ENSGALG00000006126	ENSGALG00000017139	ENSGALG00000001003	ENSGALG00000000576	ENSGALG00000015743	ENSGALG00000005083	ENSGALG00000023523		ENSGALG00000003427	ENSGALG00000001229		ENSGALG00000010565
ENSGALG00000022914		ENSGALG00000002150	ENSGALG00000001050					ENSGALG00000003910	ENSGALG00000001503			ENSGALG00000008200	ENSGALG00000019589	ENSGALG00000001091	ENSGALG00000000587	ENSGALG00000021740	ENSGALG00000007044	ENSGALG00000023805		ENSGALG00000003540	ENSGALG00000001439		ENSGALG00000011464
ENSGALG00000025200		ENSGALG00000002335	ENSGALG00000001062					ENSGALG00000003943	ENSGALG00000001768			ENSGALG00000009136	ENSGALG00000021528	ENSGALG00000001110	ENSGALG00000000615	ENSGALG00000021963	ENSGALG00000007046	ENSGALG00000024409		ENSGALG00000003645	ENSGALG00000001690		ENSGALG00000012640
		ENSGALG00000002336	ENSGALG00000001093					ENSGALG00000004291	ENSGALG00000001832			ENSGALG00000009580	ENSGALG00000021740	ENSGALG00000001166	ENSGALG00000000632	ENSGALG00000024285	ENSGALG00000007115	ENSGALG00000024417		ENSGALG00000003780	ENSGALG00000001737		ENSGALG00000013833
		ENSGALG00000002403	ENSGALG00000001129					ENSGALG00000005215	ENSGALG00000001879			ENSGALG00000009795	ENSGALG00000021911	ENSGALG00000001177	ENSGALG00000000637	ENSGALG00000025359	ENSGALG00000007846			ENSGALG00000004245	ENSGALG00000001752		ENSGALG00000014163
		ENSGALG00000002663	ENSGALG00000001130					ENSGALG00000005508	ENSGALG00000001901			ENSGALG00000010049	ENSGALG00000021960	ENSGALG00000001192	ENSGALG00000000702	ENSGALG00000025656	ENSGALG00000009568			ENSGALG00000004297	ENSGALG00000001768		ENSGALG00000016922
		ENSGALG00000002744	ENSGALG00000001153					ENSGALG00000005872	ENSGALG00000001915			ENSGALG00000010311	ENSGALG00000022195	ENSGALG00000001229	ENSGALG00000000816		ENSGALG00000010661			ENSGALG00000004564	ENSGALG00000001879		ENSGALG00000021653
		ENSGALG00000002798	ENSGALG00000001161					ENSGALG00000006001	ENSGALG00000001988			ENSGALG00000011144	ENSGALG00000022958	ENSGALG00000001291	ENSGALG00000000834		ENSGALG00000010709			ENSGALG00000004980	ENSGALG00000001915		ENSGALG00000023210
		ENSGALG00000002929	ENSGALG00000001181					ENSGALG00000006277	ENSGALG00000002016			ENSGALG00000011921	ENSGALG00000024279	ENSGALG00000001327	ENSGALG00000000845		ENSGALG00000010750			ENSGALG00000005161	ENSGALG00000001922		ENSGALG00000025268
		ENSGALG00000002941	ENSGALG00000001192					ENSGALG00000006420	ENSGALG00000002040			ENSGALG00000012950	ENSGALG00000024357	ENSGALG00000001544	ENSGALG00000000930		ENSGALG00000010755			ENSGALG00000005215	ENSGALG00000001988
		ENSGALG00000002971	ENSGALG00000001229					ENSGALG00000006494	ENSGALG00000002117			ENSGALG00000015192	ENSGALG00000024360	ENSGALG00000001546	ENSGALG00000000985		ENSGALG00000011146			ENSGALG00000005555	ENSGALG00000001999
		ENSGALG00000003126	ENSGALG00000001277					ENSGALG00000006672	ENSGALG00000002128			ENSGALG00000016155	ENSGALG00000024361	ENSGALG00000001550	ENSGALG00000001003		ENSGALG00000012178			ENSGALG00000005628	ENSGALG00000002040
		ENSGALG00000003135	ENSGALG00000001383					ENSGALG00000006740	ENSGALG00000002132			ENSGALG00000016833	ENSGALG00000025596	ENSGALG00000001561	ENSGALG00000001028		ENSGALG00000012183			ENSGALG00000005652	ENSGALG00000002124
		ENSGALG00000003157	ENSGALG00000001433					ENSGALG00000007141	ENSGALG00000002155			ENSGALG00000017627	ENSGALG00000025628	ENSGALG00000001656	ENSGALG00000001093		ENSGALG00000013105			ENSGALG00000005670	ENSGALG00000002132
		ENSGALG00000003267	ENSGALG00000001437					ENSGALG00000007149	ENSGALG00000002184			ENSGALG00000017690	ENSGALG00000025632	ENSGALG00000001694	ENSGALG00000001110		ENSGALG00000014179			ENSGALG00000005714	ENSGALG00000002242
		ENSGALG00000003339	ENSGALG00000001544					ENSGALG00000007691	ENSGALG00000002242			ENSGALG00000018548	ENSGALG00000025638	ENSGALG00000001731	ENSGALG00000001129		ENSGALG00000015385			ENSGALG00000005787	ENSGALG00000002246
		ENSGALG00000003681	ENSGALG00000001596					ENSGALG00000007935	ENSGALG00000002252			ENSGALG00000018796	ENSGALG00000025651	ENSGALG00000001752	ENSGALG00000001130		ENSGALG00000020994			ENSGALG00000005807	ENSGALG00000002250
		ENSGALG00000003731	ENSGALG00000001677					ENSGALG00000008053	ENSGALG00000002287			ENSGALG00000019114		ENSGALG00000001791	ENSGALG00000001153		ENSGALG00000021465			ENSGALG00000006139	ENSGALG00000002252
		ENSGALG00000003747	ENSGALG00000001690					ENSGALG00000008060	ENSGALG00000002327			ENSGALG00000019897		ENSGALG00000001876	ENSGALG00000001166		ENSGALG00000021740			ENSGALG00000006632	ENSGALG00000002287
		ENSGALG00000003886	ENSGALG00000001741					ENSGALG00000008104	ENSGALG00000002335			ENSGALG00000020378		ENSGALG00000001969	ENSGALG00000001177		ENSGALG00000021752			ENSGALG00000006845	ENSGALG00000002289
		ENSGALG00000004000	ENSGALG00000001768					ENSGALG00000008676	ENSGALG00000002471			ENSGALG00000021740		ENSGALG00000002001	ENSGALG00000001192		ENSGALG00000021871			ENSGALG00000007069	ENSGALG00000002327
		ENSGALG00000004116	ENSGALG00000001879					ENSGALG00000008885	ENSGALG00000002525			ENSGALG00000021752		ENSGALG00000002021	ENSGALG00000001229		ENSGALG00000021911			ENSGALG00000007151	ENSGALG00000002335
		ENSGALG00000004288	ENSGALG00000001915					ENSGALG00000008907	ENSGALG00000002536			ENSGALG00000021963		ENSGALG00000002127	ENSGALG00000001238		ENSGALG00000022148			ENSGALG00000007161	ENSGALG00000002371
		ENSGALG00000004295	ENSGALG00000002124					ENSGALG00000009037	ENSGALG00000002658			ENSGALG00000021989		ENSGALG00000002130	ENSGALG00000001291		ENSGALG00000022561			ENSGALG00000007307	ENSGALG00000002390
		ENSGALG00000004385	ENSGALG00000002132					ENSGALG00000009134	ENSGALG00000002671			ENSGALG00000021990		ENSGALG00000002169	ENSGALG00000001327		ENSGALG00000022754			ENSGALG00000007670	ENSGALG00000002445
		ENSGALG00000004399	ENSGALG00000002216					ENSGALG00000009352	ENSGALG00000002828			ENSGALG00000022111		ENSGALG00000002201	ENSGALG00000001329		ENSGALG00000022755			ENSGALG00000007841	ENSGALG00000002447
		ENSGALG00000004510	ENSGALG00000002246					ENSGALG00000009434	ENSGALG00000002845			ENSGALG00000022150		ENSGALG00000002335	ENSGALG00000001433		ENSGALG00000022847			ENSGALG00000007905	ENSGALG00000002509
		ENSGALG00000004564	ENSGALG00000002252					ENSGALG00000009495	ENSGALG00000002881			ENSGALG00000022254		ENSGALG00000002355	ENSGALG00000001437		ENSGALG00000023010			ENSGALG00000008109	ENSGALG00000002525
		ENSGALG00000005161	ENSGALG00000002327					ENSGALG00000009683	ENSGALG00000002911			ENSGALG00000022363		ENSGALG00000002407	ENSGALG00000001439		ENSGALG00000023917			ENSGALG00000008358	ENSGALG00000002658
		ENSGALG00000005210	ENSGALG00000002335					ENSGALG00000009915	ENSGALG00000002941			ENSGALG00000022508		ENSGALG00000002486	ENSGALG00000001443		ENSGALG00000024284			ENSGALG00000008415	ENSGALG00000002663
		ENSGALG00000005308	ENSGALG00000002403					ENSGALG00000009946	ENSGALG00000002944			ENSGALG00000022553		ENSGALG00000002544	ENSGALG00000001503		ENSGALG00000024385			ENSGALG00000008420	ENSGALG00000002744
		ENSGALG00000005400	ENSGALG00000002413					ENSGALG00000010200	ENSGALG00000002991			ENSGALG00000022755		ENSGALG00000002551	ENSGALG00000001512		ENSGALG00000024405			ENSGALG00000008585	ENSGALG00000002752
		ENSGALG00000005445	ENSGALG00000002424					ENSGALG00000010316	ENSGALG00000003019			ENSGALG00000022756		ENSGALG00000002559	ENSGALG00000001522		ENSGALG00000024500			ENSGALG00000008714	ENSGALG00000002830
		ENSGALG00000005577	ENSGALG00000002458					ENSGALG00000010370	ENSGALG00000003033			ENSGALG00000022757		ENSGALG00000002602	ENSGALG00000001532		ENSGALG00000025505			ENSGALG00000008866	ENSGALG00000002845
		ENSGALG00000005628	ENSGALG00000002469					ENSGALG00000010541	ENSGALG00000003105			ENSGALG00000023604		ENSGALG00000002613	ENSGALG00000001546		ENSGALG00000025632			ENSGALG00000009005	ENSGALG00000002883
		ENSGALG00000005637	ENSGALG00000002509					ENSGALG00000010780	ENSGALG00000003126			ENSGALG00000023725		ENSGALG00000002695	ENSGALG00000001550		ENSGALG00000025651			ENSGALG00000009081	ENSGALG00000002922
		ENSGALG00000005678	ENSGALG00000002649					ENSGALG00000011007	ENSGALG00000003147			ENSGALG00000023790		ENSGALG00000002702	ENSGALG00000001561					ENSGALG00000009146	ENSGALG00000003010
		ENSGALG00000005725	ENSGALG00000002663					ENSGALG00000011040	ENSGALG00000003247			ENSGALG00000024108		ENSGALG00000002715	ENSGALG00000001656					ENSGALG00000009356	ENSGALG00000003033
		ENSGALG00000005854	ENSGALG00000002677					ENSGALG00000011123	ENSGALG00000003283			ENSGALG00000024167		ENSGALG00000002745	ENSGALG00000001677					ENSGALG00000009474	ENSGALG00000003108
		ENSGALG00000005970	ENSGALG00000002706					ENSGALG00000011227	ENSGALG00000003309			ENSGALG00000025343		ENSGALG00000002845	ENSGALG00000001694					ENSGALG00000009519	ENSGALG00000003126
		ENSGALG00000005975	ENSGALG00000002839					ENSGALG00000011443	ENSGALG00000003456			ENSGALG00000025526		ENSGALG00000002937	ENSGALG00000001710					ENSGALG00000009553	ENSGALG00000003135
		ENSGALG00000006184	ENSGALG00000002845					ENSGALG00000011531	ENSGALG00000003675			ENSGALG00000025557		ENSGALG00000003019	ENSGALG00000001764					ENSGALG00000009936	ENSGALG00000003267
		ENSGALG00000006520	ENSGALG00000002863					ENSGALG00000012184	ENSGALG00000003699			ENSGALG00000025596		ENSGALG00000003043	ENSGALG00000001768					ENSGALG00000009946	ENSGALG00000003484
		ENSGALG00000006568	ENSGALG00000002941					ENSGALG00000012304	ENSGALG00000003705			ENSGALG00000025606		ENSGALG00000003106	ENSGALG00000001774					ENSGALG00000009982	ENSGALG00000003488
		ENSGALG00000006663	ENSGALG00000002944					ENSGALG00000012449	ENSGALG00000003771			ENSGALG00000025628		ENSGALG00000003157	ENSGALG00000001775					ENSGALG00000010150	ENSGALG00000003540
		ENSGALG00000006834	ENSGALG00000002971					ENSGALG00000012638	ENSGALG00000003777			ENSGALG00000025632		ENSGALG00000003200	ENSGALG00000001791					ENSGALG00000010164	ENSGALG00000003645
		ENSGALG00000006935	ENSGALG00000003033					ENSGALG00000012655	ENSGALG00000003805			ENSGALG00000025638		ENSGALG00000003304	ENSGALG00000001870					ENSGALG00000010284	ENSGALG00000003675
		ENSGALG00000007113	ENSGALG00000003059					ENSGALG00000012834	ENSGALG00000003910					ENSGALG00000003381	ENSGALG00000001876					ENSGALG00000010316	ENSGALG00000003714
		ENSGALG00000007234	ENSGALG00000003126					ENSGALG00000012997	ENSGALG00000003943					ENSGALG00000003470	ENSGALG00000001915					ENSGALG00000010521	ENSGALG00000003777
		ENSGALG00000007238	ENSGALG00000003135					ENSGALG00000013102	ENSGALG00000004033					ENSGALG00000003479	ENSGALG00000001969					ENSGALG00000010555	ENSGALG00000003780
		ENSGALG00000007289	ENSGALG00000003157					ENSGALG00000013452	ENSGALG00000004065					ENSGALG00000003627	ENSGALG00000001988					ENSGALG00000010565	ENSGALG00000003886
		ENSGALG00000007512	ENSGALG00000003164					ENSGALG00000013528	ENSGALG00000004097					ENSGALG00000003681	ENSGALG00000002040					ENSGALG00000010566	ENSGALG00000003943
		ENSGALG00000007522	ENSGALG00000003267					ENSGALG00000013954	ENSGALG00000004224					ENSGALG00000003702	ENSGALG00000002118					ENSGALG00000010939	ENSGALG00000004045
		ENSGALG00000007569	ENSGALG00000003311					ENSGALG00000014071	ENSGALG00000004261					ENSGALG00000003788	ENSGALG00000002124					ENSGALG00000011153	ENSGALG00000004046
		ENSGALG00000007590	ENSGALG00000003449					ENSGALG00000014326	ENSGALG00000004291					ENSGALG00000003901	ENSGALG00000002128					ENSGALG00000011165	ENSGALG00000004083
		ENSGALG00000007683	ENSGALG00000003484					ENSGALG00000014525	ENSGALG00000004304					ENSGALG00000003910	ENSGALG00000002130					ENSGALG00000011256	ENSGALG00000004087
		ENSGALG00000007761	ENSGALG00000003488					ENSGALG00000014953	ENSGALG00000004420					ENSGALG00000003943	ENSGALG00000002132					ENSGALG00000011502	ENSGALG00000004224
		ENSGALG00000007762	ENSGALG00000003618					ENSGALG00000015465	ENSGALG00000004533					ENSGALG00000003951	ENSGALG00000002169					ENSGALG00000011568	ENSGALG00000004245
		ENSGALG00000007839	ENSGALG00000003640					ENSGALG00000015513	ENSGALG00000004553					ENSGALG00000003980	ENSGALG00000002184					ENSGALG00000011604	ENSGALG00000004273
		ENSGALG00000007963	ENSGALG00000003699					ENSGALG00000016143	ENSGALG00000004578					ENSGALG00000004083	ENSGALG00000002193					ENSGALG00000011683	ENSGALG00000004297
		ENSGALG00000008109	ENSGALG00000003771					ENSGALG00000016340	ENSGALG00000004690					ENSGALG00000004104	ENSGALG00000002201					ENSGALG00000011869	ENSGALG00000004347
		ENSGALG00000008160	ENSGALG00000003805					ENSGALG00000016396	ENSGALG00000004743					ENSGALG00000004222	ENSGALG00000002216					ENSGALG00000012037	ENSGALG00000004397
		ENSGALG00000008294	ENSGALG00000003835					ENSGALG00000016419	ENSGALG00000004911					ENSGALG00000004225	ENSGALG00000002246					ENSGALG00000012246	ENSGALG00000004413
		ENSGALG00000008415	ENSGALG00000003886					ENSGALG00000016633	ENSGALG00000004980					ENSGALG00000004291	ENSGALG00000002252					ENSGALG00000012400	ENSGALG00000004420
		ENSGALG00000008420	ENSGALG00000003943					ENSGALG00000022027	ENSGALG00000004990					ENSGALG00000004383	ENSGALG00000002287					ENSGALG00000012495	ENSGALG00000004533
		ENSGALG00000008594	ENSGALG00000004000						ENSGALG00000005057					ENSGALG00000004394	ENSGALG00000002291					ENSGALG00000012654	ENSGALG00000004578
		ENSGALG00000008888	ENSGALG00000004033						ENSGALG00000005102					ENSGALG00000004398	ENSGALG00000002327					ENSGALG00000012771	ENSGALG00000004621
		ENSGALG00000008900	ENSGALG00000004045						ENSGALG00000005108					ENSGALG00000004420	ENSGALG00000002355					ENSGALG00000012947	ENSGALG00000004684
		ENSGALG00000009103	ENSGALG00000004046						ENSGALG00000005120					ENSGALG00000004504	ENSGALG00000002370					ENSGALG00000013031	ENSGALG00000004690
		ENSGALG00000009157	ENSGALG00000004048						ENSGALG00000005141					ENSGALG00000004555	ENSGALG00000002424					ENSGALG00000013244	ENSGALG00000004812
		ENSGALG00000009222	ENSGALG00000004087						ENSGALG00000005210					ENSGALG00000004561	ENSGALG00000002469					ENSGALG00000013265	ENSGALG00000004829
		ENSGALG00000009352	ENSGALG00000004215						ENSGALG00000005223					ENSGALG00000004631	ENSGALG00000002486					ENSGALG00000013268	ENSGALG00000004898
		ENSGALG00000009360	ENSGALG00000004224						ENSGALG00000005231					ENSGALG00000004693	ENSGALG00000002509					ENSGALG00000013452	ENSGALG00000004899
		ENSGALG00000009452	ENSGALG00000004225						ENSGALG00000005243					ENSGALG00000004695	ENSGALG00000002525					ENSGALG00000013776	ENSGALG00000004990
		ENSGALG00000009652	ENSGALG00000004370						ENSGALG00000005319					ENSGALG00000004792	ENSGALG00000002536					ENSGALG00000013853	ENSGALG00000005065
		ENSGALG00000009781	ENSGALG00000004377						ENSGALG00000005377					ENSGALG00000004798	ENSGALG00000002551					ENSGALG00000013872	ENSGALG00000005121
		ENSGALG00000010125	ENSGALG00000004413						ENSGALG00000005400					ENSGALG00000004917	ENSGALG00000002557					ENSGALG00000013902	ENSGALG00000005155
		ENSGALG00000010265	ENSGALG00000004420						ENSGALG00000005419					ENSGALG00000004919	ENSGALG00000002559					ENSGALG00000013954	ENSGALG00000005217
		ENSGALG00000010311	ENSGALG00000004487						ENSGALG00000005453					ENSGALG00000004962	ENSGALG00000002602					ENSGALG00000014014	ENSGALG00000005223
		ENSGALG00000010566	ENSGALG00000004510						ENSGALG00000005505					ENSGALG00000005094	ENSGALG00000002702					ENSGALG00000014258	ENSGALG00000005241
		ENSGALG00000010786	ENSGALG00000004553						ENSGALG00000005569					ENSGALG00000005141	ENSGALG00000002706					ENSGALG00000014490	ENSGALG00000005246
		ENSGALG00000010826	ENSGALG00000004564						ENSGALG00000005637					ENSGALG00000005207	ENSGALG00000002708					ENSGALG00000015093	ENSGALG00000005248
		ENSGALG00000010858	ENSGALG00000004578						ENSGALG00000005657					ENSGALG00000005215	ENSGALG00000002745					ENSGALG00000015264	ENSGALG00000005259
		ENSGALG00000010953	ENSGALG00000004624						ENSGALG00000005776					ENSGALG00000005308	ENSGALG00000002786					ENSGALG00000015489	ENSGALG00000005377
		ENSGALG00000010957	ENSGALG00000004630						ENSGALG00000005872					ENSGALG00000005460	ENSGALG00000002800					ENSGALG00000015728	ENSGALG00000005415
		ENSGALG00000010963	ENSGALG00000004690						ENSGALG00000005882					ENSGALG00000005512	ENSGALG00000002828					ENSGALG00000015787	ENSGALG00000005439
		ENSGALG00000010967	ENSGALG00000004812						ENSGALG00000005913					ENSGALG00000005524	ENSGALG00000002836					ENSGALG00000015835	ENSGALG00000005509
		ENSGALG00000011165	ENSGALG00000004980						ENSGALG00000005914					ENSGALG00000005577	ENSGALG00000002845					ENSGALG00000016029	ENSGALG00000005624
		ENSGALG00000011172	ENSGALG00000004990						ENSGALG00000005940					ENSGALG00000005609	ENSGALG00000002883					ENSGALG00000016041	ENSGALG00000005628
		ENSGALG00000011406	ENSGALG00000005035						ENSGALG00000006001					ENSGALG00000005714	ENSGALG00000002899					ENSGALG00000016233	ENSGALG00000005637
		ENSGALG00000011642	ENSGALG00000005057						ENSGALG00000006100					ENSGALG00000005721	ENSGALG00000002928					ENSGALG00000016281	ENSGALG00000005652
		ENSGALG00000011724	ENSGALG00000005102						ENSGALG00000006112					ENSGALG00000005811	ENSGALG00000002937					ENSGALG00000016629	ENSGALG00000005670
		ENSGALG00000012237	ENSGALG00000005161						ENSGALG00000006147					ENSGALG00000005826	ENSGALG00000002942					ENSGALG00000016679	ENSGALG00000005676
		ENSGALG00000012422	ENSGALG00000005215						ENSGALG00000006172					ENSGALG00000005887	ENSGALG00000002944					ENSGALG00000016815	ENSGALG00000005683
		ENSGALG00000012488	ENSGALG00000005230						ENSGALG00000006173					ENSGALG00000005889	ENSGALG00000002991					ENSGALG00000016920	ENSGALG00000005685
		ENSGALG00000012494	ENSGALG00000005281						ENSGALG00000006208					ENSGALG00000006097	ENSGALG00000003019					ENSGALG00000017075	ENSGALG00000005714
		ENSGALG00000012979	ENSGALG00000005295						ENSGALG00000006219					ENSGALG00000006104	ENSGALG00000003091					ENSGALG00000017086	ENSGALG00000005716
		ENSGALG00000012987	ENSGALG00000005308						ENSGALG00000006314					ENSGALG00000006112	ENSGALG00000003096					ENSGALG00000017149	ENSGALG00000005787
		ENSGALG00000012994	ENSGALG00000005319						ENSGALG00000006472					ENSGALG00000006114	ENSGALG00000003126					ENSGALG00000017229	ENSGALG00000005807
		ENSGALG00000013100	ENSGALG00000005332						ENSGALG00000006473					ENSGALG00000006172	ENSGALG00000003149					ENSGALG00000021017	ENSGALG00000005840
		ENSGALG00000013101	ENSGALG00000005377						ENSGALG00000006489					ENSGALG00000006203	ENSGALG00000003157					ENSGALG00000021487	ENSGALG00000005867
		ENSGALG00000013424	ENSGALG00000005400						ENSGALG00000006494					ENSGALG00000006229	ENSGALG00000003163					ENSGALG00000021611	ENSGALG00000005998
		ENSGALG00000013505	ENSGALG00000005401						ENSGALG00000006505					ENSGALG00000006568	ENSGALG00000003200					ENSGALG00000023523	ENSGALG00000006038
		ENSGALG00000013624	ENSGALG00000005445						ENSGALG00000006508					ENSGALG00000006569	ENSGALG00000003304					ENSGALG00000024417	ENSGALG00000006056
		ENSGALG00000013677	ENSGALG00000005448						ENSGALG00000006562					ENSGALG00000006601	ENSGALG00000003381						ENSGALG00000006066
		ENSGALG00000013697	ENSGALG00000005470						ENSGALG00000006672					ENSGALG00000006609	ENSGALG00000003444						ENSGALG00000006104
		ENSGALG00000013731	ENSGALG00000005509						ENSGALG00000006681					ENSGALG00000006646	ENSGALG00000003456						ENSGALG00000006173
		ENSGALG00000013846	ENSGALG00000005567						ENSGALG00000006740					ENSGALG00000006832	ENSGALG00000003488						ENSGALG00000006200
		ENSGALG00000013969	ENSGALG00000005569						ENSGALG00000006797					ENSGALG00000006840	ENSGALG00000003548						ENSGALG00000006219
		ENSGALG00000014071	ENSGALG00000005577						ENSGALG00000006811					ENSGALG00000006908	ENSGALG00000003566						ENSGALG00000006228
		ENSGALG00000014106	ENSGALG00000005628						ENSGALG00000006819					ENSGALG00000006938	ENSGALG00000003628						ENSGALG00000006255
		ENSGALG00000014233	ENSGALG00000005637						ENSGALG00000006837					ENSGALG00000007004	ENSGALG00000003679						ENSGALG00000006261
		ENSGALG00000014824	ENSGALG00000005678						ENSGALG00000006840					ENSGALG00000007059	ENSGALG00000003695						ENSGALG00000006314
		ENSGALG00000014907	ENSGALG00000005716						ENSGALG00000006859					ENSGALG00000007127	ENSGALG00000003699						ENSGALG00000006379
		ENSGALG00000015142	ENSGALG00000005725						ENSGALG00000006886					ENSGALG00000007189	ENSGALG00000003702						ENSGALG00000006400
		ENSGALG00000015185	ENSGALG00000005758						ENSGALG00000006908					ENSGALG00000007211	ENSGALG00000003785						ENSGALG00000006445
		ENSGALG00000015230	ENSGALG00000005823						ENSGALG00000007028					ENSGALG00000007271	ENSGALG00000003805						ENSGALG00000006461
		ENSGALG00000015338	ENSGALG00000005854						ENSGALG00000007125					ENSGALG00000007319	ENSGALG00000003819						ENSGALG00000006472
		ENSGALG00000015489	ENSGALG00000005975						ENSGALG00000007141					ENSGALG00000007337	ENSGALG00000003835						ENSGALG00000006488
		ENSGALG00000015525	ENSGALG00000005992						ENSGALG00000007149					ENSGALG00000007354	ENSGALG00000003886						ENSGALG00000006505
		ENSGALG00000015974	ENSGALG00000006013						ENSGALG00000007172					ENSGALG00000007415	ENSGALG00000003891						ENSGALG00000006576
		ENSGALG00000016233	ENSGALG00000006038						ENSGALG00000007177					ENSGALG00000007466	ENSGALG00000003893						ENSGALG00000006583
		ENSGALG00000016267	ENSGALG00000006097						ENSGALG00000007269					ENSGALG00000007509	ENSGALG00000003901						ENSGALG00000006632
		ENSGALG00000016289	ENSGALG00000006100						ENSGALG00000007278					ENSGALG00000007564	ENSGALG00000003943						ENSGALG00000006652
		ENSGALG00000016316	ENSGALG00000006112						ENSGALG00000007337					ENSGALG00000007631	ENSGALG00000003951						ENSGALG00000006681
		ENSGALG00000016430	ENSGALG00000006137						ENSGALG00000007553					ENSGALG00000007683	ENSGALG00000003975						ENSGALG00000006695
		ENSGALG00000016495	ENSGALG00000006258						ENSGALG00000007664					ENSGALG00000007762	ENSGALG00000003999						ENSGALG00000006704
		ENSGALG00000016569	ENSGALG00000006314						ENSGALG00000007667					ENSGALG00000007765	ENSGALG00000004021						ENSGALG00000006713
		ENSGALG00000016577	ENSGALG00000006379						ENSGALG00000007691					ENSGALG00000007796	ENSGALG00000004033						ENSGALG00000006724
		ENSGALG00000016639	ENSGALG00000006423						ENSGALG00000007719					ENSGALG00000007935	ENSGALG00000004034						ENSGALG00000006811
		ENSGALG00000016710	ENSGALG00000006424						ENSGALG00000007767					ENSGALG00000007952	ENSGALG00000004045						ENSGALG00000006840
		ENSGALG00000016739	ENSGALG00000006445						ENSGALG00000007769					ENSGALG00000007973	ENSGALG00000004073						ENSGALG00000006886
		ENSGALG00000017091	ENSGALG00000006472						ENSGALG00000007935					ENSGALG00000007976	ENSGALG00000004083						ENSGALG00000006908
		ENSGALG00000017218	ENSGALG00000006473						ENSGALG00000007943					ENSGALG00000008025	ENSGALG00000004087						ENSGALG00000007045
		ENSGALG00000017264	ENSGALG00000006480						ENSGALG00000007956					ENSGALG00000008053	ENSGALG00000004091						ENSGALG00000007125
		ENSGALG00000019620	ENSGALG00000006498						ENSGALG00000007963					ENSGALG00000008115	ENSGALG00000004097						ENSGALG00000007140
		ENSGALG00000020249	ENSGALG00000006508						ENSGALG00000007972					ENSGALG00000008215	ENSGALG00000004104						ENSGALG00000007145
		ENSGALG00000021171	ENSGALG00000006568						ENSGALG00000007973					ENSGALG00000008254	ENSGALG00000004197						ENSGALG00000007149
		ENSGALG00000022357	ENSGALG00000006578						ENSGALG00000008035					ENSGALG00000008277	ENSGALG00000004222						ENSGALG00000007151
		ENSGALG00000023451	ENSGALG00000006652						ENSGALG00000008078					ENSGALG00000008408	ENSGALG00000004225						ENSGALG00000007161
		ENSGALG00000023522	ENSGALG00000006724						ENSGALG00000008095					ENSGALG00000008415	ENSGALG00000004291						ENSGALG00000007219
		ENSGALG00000023728	ENSGALG00000006767						ENSGALG00000008104					ENSGALG00000008482	ENSGALG00000004372						ENSGALG00000007254
			ENSGALG00000006818						ENSGALG00000008139					ENSGALG00000008527	ENSGALG00000004383						ENSGALG00000007260
			ENSGALG00000006834						ENSGALG00000008181					ENSGALG00000008629	ENSGALG00000004394						ENSGALG00000007268
			ENSGALG00000006840						ENSGALG00000008193					ENSGALG00000008736	ENSGALG00000004398						ENSGALG00000007302
			ENSGALG00000006886						ENSGALG00000008263					ENSGALG00000008835	ENSGALG00000004414						ENSGALG00000007303
			ENSGALG00000006912						ENSGALG00000008295					ENSGALG00000008879	ENSGALG00000004420						ENSGALG00000007307
			ENSGALG00000006935						ENSGALG00000008358					ENSGALG00000008961	ENSGALG00000004449						ENSGALG00000007331
			ENSGALG00000006938						ENSGALG00000008403					ENSGALG00000009037	ENSGALG00000004500						ENSGALG00000007337
			ENSGALG00000007039						ENSGALG00000008437					ENSGALG00000009064	ENSGALG00000004533						ENSGALG00000007371
			ENSGALG00000007043						ENSGALG00000008445					ENSGALG00000009075	ENSGALG00000004555						ENSGALG00000007376
			ENSGALG00000007125						ENSGALG00000008456					ENSGALG00000009135	ENSGALG00000004561						ENSGALG00000007483
			ENSGALG00000007172						ENSGALG00000008477					ENSGALG00000009156	ENSGALG00000004578						ENSGALG00000007574
			ENSGALG00000007219						ENSGALG00000008486					ENSGALG00000009222	ENSGALG00000004611						ENSGALG00000007624
			ENSGALG00000007238						ENSGALG00000008512					ENSGALG00000009328	ENSGALG00000004624						ENSGALG00000007636
			ENSGALG00000007254						ENSGALG00000008591					ENSGALG00000009352	ENSGALG00000004687						ENSGALG00000007647
			ENSGALG00000007268						ENSGALG00000008676					ENSGALG00000009360	ENSGALG00000004690						ENSGALG00000007652
			ENSGALG00000007303						ENSGALG00000008720					ENSGALG00000009380	ENSGALG00000004693						ENSGALG00000007660
			ENSGALG00000007331						ENSGALG00000008730					ENSGALG00000009381	ENSGALG00000004728						ENSGALG00000007667
			ENSGALG00000007337						ENSGALG00000008736					ENSGALG00000009383	ENSGALG00000004773						ENSGALG00000007670
			ENSGALG00000007371						ENSGALG00000008740					ENSGALG00000009434	ENSGALG00000004792						ENSGALG00000007719
			ENSGALG00000007480						ENSGALG00000008854					ENSGALG00000009452	ENSGALG00000004813						ENSGALG00000007729
			ENSGALG00000007509						ENSGALG00000008883					ENSGALG00000009515	ENSGALG00000004850						ENSGALG00000007841
			ENSGALG00000007512						ENSGALG00000008888					ENSGALG00000009520	ENSGALG00000004879						ENSGALG00000007905
			ENSGALG00000007522						ENSGALG00000008907					ENSGALG00000009526	ENSGALG00000004917						ENSGALG00000007919
			ENSGALG00000007572						ENSGALG00000008961					ENSGALG00000009577	ENSGALG00000004919						ENSGALG00000007928
			ENSGALG00000007590						ENSGALG00000009002					ENSGALG00000009580	ENSGALG00000004945						ENSGALG00000007996
			ENSGALG00000007596						ENSGALG00000009005					ENSGALG00000009930	ENSGALG00000004962						ENSGALG00000008000
			ENSGALG00000007608						ENSGALG00000009015					ENSGALG00000009967	ENSGALG00000004980						ENSGALG00000008034
			ENSGALG00000007652						ENSGALG00000009021					ENSGALG00000010053	ENSGALG00000004990						ENSGALG00000008035
			ENSGALG00000007658						ENSGALG00000009037					ENSGALG00000010084	ENSGALG00000005057						ENSGALG00000008044
			ENSGALG00000007668						ENSGALG00000009048					ENSGALG00000010148	ENSGALG00000005065						ENSGALG00000008159
			ENSGALG00000007719						ENSGALG00000009062					ENSGALG00000010311	ENSGALG00000005085						ENSGALG00000008193
			ENSGALG00000007761						ENSGALG00000009107					ENSGALG00000010316	ENSGALG00000005094						ENSGALG00000008255
			ENSGALG00000007762						ENSGALG00000009131					ENSGALG00000010470	ENSGALG00000005102						ENSGALG00000008358
			ENSGALG00000007766						ENSGALG00000009134					ENSGALG00000010486	ENSGALG00000005108						ENSGALG00000008403
			ENSGALG00000007779						ENSGALG00000009172					ENSGALG00000010541	ENSGALG00000005120						ENSGALG00000008415
			ENSGALG00000007839						ENSGALG00000009173					ENSGALG00000010681	ENSGALG00000005141						ENSGALG00000008420
			ENSGALG00000007943						ENSGALG00000009250					ENSGALG00000010723	ENSGALG00000005155						ENSGALG00000008442
			ENSGALG00000007963						ENSGALG00000009258					ENSGALG00000010751	ENSGALG00000005160						ENSGALG00000008456
			ENSGALG00000008152						ENSGALG00000009279					ENSGALG00000010786	ENSGALG00000005181						ENSGALG00000008472
			ENSGALG00000008154						ENSGALG00000009287					ENSGALG00000010791	ENSGALG00000005207						ENSGALG00000008477
			ENSGALG00000008193						ENSGALG00000009380					ENSGALG00000010825	ENSGALG00000005215						ENSGALG00000008507
			ENSGALG00000008238						ENSGALG00000009403					ENSGALG00000010857	ENSGALG00000005223						ENSGALG00000008525
			ENSGALG00000008253						ENSGALG00000009424					ENSGALG00000011103	ENSGALG00000005231						ENSGALG00000008542
			ENSGALG00000008263						ENSGALG00000009428					ENSGALG00000011145	ENSGALG00000005236						ENSGALG00000008555
			ENSGALG00000008294						ENSGALG00000009434					ENSGALG00000011146	ENSGALG00000005243						ENSGALG00000008591
			ENSGALG00000008339						ENSGALG00000009437					ENSGALG00000011172	ENSGALG00000005259						ENSGALG00000008704
			ENSGALG00000008357						ENSGALG00000009458					ENSGALG00000011184	ENSGALG00000005272						ENSGALG00000008714
			ENSGALG00000008358						ENSGALG00000009480					ENSGALG00000011354	ENSGALG00000005281						ENSGALG00000008720
			ENSGALG00000008385						ENSGALG00000009495					ENSGALG00000011531	ENSGALG00000005295						ENSGALG00000008725
			ENSGALG00000008403						ENSGALG00000009514					ENSGALG00000011604	ENSGALG00000005308						ENSGALG00000008765
			ENSGALG00000008415						ENSGALG00000009516					ENSGALG00000011630	ENSGALG00000005310						ENSGALG00000008866
			ENSGALG00000008420						ENSGALG00000009528					ENSGALG00000011645	ENSGALG00000005316						ENSGALG00000008880
			ENSGALG00000008442						ENSGALG00000009537					ENSGALG00000011678	ENSGALG00000005319						ENSGALG00000008883
			ENSGALG00000008456						ENSGALG00000009547					ENSGALG00000011744	ENSGALG00000005332						ENSGALG00000008886
			ENSGALG00000008459						ENSGALG00000009554					ENSGALG00000011811	ENSGALG00000005377						ENSGALG00000008926
			ENSGALG00000008465						ENSGALG00000009556					ENSGALG00000011865	ENSGALG00000005396						ENSGALG00000008959
			ENSGALG00000008472						ENSGALG00000009567					ENSGALG00000011976	ENSGALG00000005400						ENSGALG00000008961
			ENSGALG00000008477						ENSGALG00000009587					ENSGALG00000012043	ENSGALG00000005505						ENSGALG00000009002
			ENSGALG00000008512						ENSGALG00000009602					ENSGALG00000012110	ENSGALG00000005509						ENSGALG00000009012
			ENSGALG00000008527						ENSGALG00000009627					ENSGALG00000012177	ENSGALG00000005512						ENSGALG00000009037
			ENSGALG00000008555						ENSGALG00000009642					ENSGALG00000012178	ENSGALG00000005523						ENSGALG00000009040
			ENSGALG00000008594						ENSGALG00000009645					ENSGALG00000012183	ENSGALG00000005567						ENSGALG00000009048
			ENSGALG00000008603						ENSGALG00000009650					ENSGALG00000012301	ENSGALG00000005569						ENSGALG00000009056
			ENSGALG00000008725						ENSGALG00000009683					ENSGALG00000012362	ENSGALG00000005576						ENSGALG00000009062
			ENSGALG00000008736						ENSGALG00000009686					ENSGALG00000012422	ENSGALG00000005577						ENSGALG00000009081
			ENSGALG00000008744						ENSGALG00000009722					ENSGALG00000012428	ENSGALG00000005584						ENSGALG00000009107
			ENSGALG00000008774						ENSGALG00000009728					ENSGALG00000012452	ENSGALG00000005608						ENSGALG00000009131
			ENSGALG00000008875						ENSGALG00000009741					ENSGALG00000012481	ENSGALG00000005609						ENSGALG00000009146
			ENSGALG00000008880						ENSGALG00000009773					ENSGALG00000012536	ENSGALG00000005628						ENSGALG00000009152
			ENSGALG00000008883						ENSGALG00000009781					ENSGALG00000012559	ENSGALG00000005637						ENSGALG00000009173
			ENSGALG00000008900						ENSGALG00000009784					ENSGALG00000012655	ENSGALG00000005657						ENSGALG00000009219
			ENSGALG00000008906						ENSGALG00000009813					ENSGALG00000012665	ENSGALG00000005667						ENSGALG00000009250
			ENSGALG00000008926						ENSGALG00000009850					ENSGALG00000012796	ENSGALG00000005721						ENSGALG00000009264
			ENSGALG00000008959						ENSGALG00000009881					ENSGALG00000012799	ENSGALG00000005758						ENSGALG00000009300
			ENSGALG00000008966						ENSGALG00000009915					ENSGALG00000012847	ENSGALG00000005766						ENSGALG00000009308
			ENSGALG00000009027						ENSGALG00000009916					ENSGALG00000012890	ENSGALG00000005807						ENSGALG00000009356
			ENSGALG00000009048						ENSGALG00000009946					ENSGALG00000012997	ENSGALG00000005808						ENSGALG00000009368
			ENSGALG00000009056						ENSGALG00000009968					ENSGALG00000013022	ENSGALG00000005811						ENSGALG00000009380
			ENSGALG00000009089						ENSGALG00000009984					ENSGALG00000013086	ENSGALG00000005822						ENSGALG00000009424
			ENSGALG00000009107						ENSGALG00000010030					ENSGALG00000013100	ENSGALG00000005884						ENSGALG00000009428
			ENSGALG00000009158						ENSGALG00000010035					ENSGALG00000013138	ENSGALG00000005887						ENSGALG00000009437
			ENSGALG00000009173						ENSGALG00000010039					ENSGALG00000013452	ENSGALG00000005889						ENSGALG00000009464
			ENSGALG00000009222						ENSGALG00000010055					ENSGALG00000013465	ENSGALG00000005913						ENSGALG00000009474
			ENSGALG00000009250						ENSGALG00000010061					ENSGALG00000013528	ENSGALG00000005927						ENSGALG00000009495
			ENSGALG00000009352						ENSGALG00000010083					ENSGALG00000013624	ENSGALG00000006013						ENSGALG00000009513
			ENSGALG00000009360						ENSGALG00000010109					ENSGALG00000013645	ENSGALG00000006059						ENSGALG00000009514
			ENSGALG00000009380						ENSGALG00000010134					ENSGALG00000013853	ENSGALG00000006074						ENSGALG00000009516
			ENSGALG00000009433						ENSGALG00000010159					ENSGALG00000013880	ENSGALG00000006100						ENSGALG00000009517
			ENSGALG00000009452						ENSGALG00000010200					ENSGALG00000013940	ENSGALG00000006104						ENSGALG00000009519
			ENSGALG00000009474						ENSGALG00000010258					ENSGALG00000013953	ENSGALG00000006112						ENSGALG00000009530
			ENSGALG00000009476						ENSGALG00000010316					ENSGALG00000013969	ENSGALG00000006114						ENSGALG00000009567
			ENSGALG00000009485						ENSGALG00000010319					ENSGALG00000014004	ENSGALG00000006147						ENSGALG00000009645
			ENSGALG00000009516						ENSGALG00000010325					ENSGALG00000014009	ENSGALG00000006172						ENSGALG00000009665
			ENSGALG00000009530						ENSGALG00000010370					ENSGALG00000014014	ENSGALG00000006200						ENSGALG00000009722
			ENSGALG00000009554						ENSGALG00000010371					ENSGALG00000014071	ENSGALG00000006203						ENSGALG00000009758
			ENSGALG00000009556						ENSGALG00000010397					ENSGALG00000014103	ENSGALG00000006219						ENSGALG00000009773
			ENSGALG00000009608						ENSGALG00000010440					ENSGALG00000014482	ENSGALG00000006229						ENSGALG00000009805
			ENSGALG00000009645						ENSGALG00000010470					ENSGALG00000014793	ENSGALG00000006255						ENSGALG00000009813
			ENSGALG00000009652						ENSGALG00000010503					ENSGALG00000015001	ENSGALG00000006258						ENSGALG00000009825
			ENSGALG00000009665						ENSGALG00000010518					ENSGALG00000015025	ENSGALG00000006261						ENSGALG00000009842
			ENSGALG00000009722						ENSGALG00000010541					ENSGALG00000015038	ENSGALG00000006264						ENSGALG00000009880
			ENSGALG00000009728						ENSGALG00000010672					ENSGALG00000015111	ENSGALG00000006314						ENSGALG00000009886
			ENSGALG00000009781						ENSGALG00000010706					ENSGALG00000015145	ENSGALG00000006379						ENSGALG00000009915
			ENSGALG00000009809						ENSGALG00000010709					ENSGALG00000015169	ENSGALG00000006424						ENSGALG00000009925
			ENSGALG00000009813						ENSGALG00000010715					ENSGALG00000015199	ENSGALG00000006425						ENSGALG00000009930
			ENSGALG00000009825						ENSGALG00000010780					ENSGALG00000015221	ENSGALG00000006445						ENSGALG00000009936
			ENSGALG00000009842						ENSGALG00000010786					ENSGALG00000015362	ENSGALG00000006454						ENSGALG00000009984
			ENSGALG00000009850						ENSGALG00000010827					ENSGALG00000015441	ENSGALG00000006472						ENSGALG00000009990
			ENSGALG00000009900						ENSGALG00000010854					ENSGALG00000015465	ENSGALG00000006473						ENSGALG00000010006
			ENSGALG00000009932						ENSGALG00000010857					ENSGALG00000015474	ENSGALG00000006480						ENSGALG00000010030
			ENSGALG00000009969						ENSGALG00000010858					ENSGALG00000015564	ENSGALG00000006489						ENSGALG00000010039
			ENSGALG00000009990						ENSGALG00000010924					ENSGALG00000015607	ENSGALG00000006562						ENSGALG00000010061
			ENSGALG00000010006						ENSGALG00000010940					ENSGALG00000015626	ENSGALG00000006569						ENSGALG00000010088
			ENSGALG00000010035						ENSGALG00000010962					ENSGALG00000015673	ENSGALG00000006571						ENSGALG00000010131
			ENSGALG00000010053						ENSGALG00000011013					ENSGALG00000015709	ENSGALG00000006582						ENSGALG00000010134
			ENSGALG00000010061						ENSGALG00000011051					ENSGALG00000015743	ENSGALG00000006599						ENSGALG00000010150
			ENSGALG00000010117						ENSGALG00000011056					ENSGALG00000015907	ENSGALG00000006601						ENSGALG00000010159
			ENSGALG00000010140						ENSGALG00000011123					ENSGALG00000015966	ENSGALG00000006638						ENSGALG00000010200
			ENSGALG00000010200						ENSGALG00000011124					ENSGALG00000015970	ENSGALG00000006646						ENSGALG00000010311
			ENSGALG00000010312						ENSGALG00000011126					ENSGALG00000015980	ENSGALG00000006648						ENSGALG00000010316
			ENSGALG00000010316						ENSGALG00000011132					ENSGALG00000016022	ENSGALG00000006681						ENSGALG00000010319
			ENSGALG00000010319						ENSGALG00000011137					ENSGALG00000016111	ENSGALG00000006689						ENSGALG00000010503
			ENSGALG00000010325						ENSGALG00000011139					ENSGALG00000016190	ENSGALG00000006763						ENSGALG00000010504
			ENSGALG00000010341						ENSGALG00000011164					ENSGALG00000016195	ENSGALG00000006793						ENSGALG00000010518
			ENSGALG00000010352						ENSGALG00000011227					ENSGALG00000016233	ENSGALG00000006797						ENSGALG00000010555
			ENSGALG00000010435						ENSGALG00000011241					ENSGALG00000016236	ENSGALG00000006811						ENSGALG00000010565
			ENSGALG00000010448						ENSGALG00000011251					ENSGALG00000016281	ENSGALG00000006819						ENSGALG00000010610
			ENSGALG00000010503						ENSGALG00000011260					ENSGALG00000016430	ENSGALG00000006832						ENSGALG00000010629
			ENSGALG00000010518						ENSGALG00000011283					ENSGALG00000016451	ENSGALG00000006837						ENSGALG00000010672
			ENSGALG00000010538						ENSGALG00000011286					ENSGALG00000016564	ENSGALG00000006840						ENSGALG00000010704
			ENSGALG00000010564						ENSGALG00000011294					ENSGALG00000016615	ENSGALG00000006864						ENSGALG00000010786
			ENSGALG00000010573						ENSGALG00000011296					ENSGALG00000016739	ENSGALG00000006871						ENSGALG00000010793
			ENSGALG00000010665						ENSGALG00000011298					ENSGALG00000016833	ENSGALG00000006877						ENSGALG00000010827
			ENSGALG00000010680						ENSGALG00000011405					ENSGALG00000016847	ENSGALG00000006891						ENSGALG00000010924
			ENSGALG00000010692						ENSGALG00000011439					ENSGALG00000016886	ENSGALG00000006908						ENSGALG00000010930
			ENSGALG00000010709						ENSGALG00000011443					ENSGALG00000016921	ENSGALG00000006938						ENSGALG00000010934
			ENSGALG00000010786						ENSGALG00000011456					ENSGALG00000017019	ENSGALG00000006983						ENSGALG00000010939
			ENSGALG00000010854						ENSGALG00000011505					ENSGALG00000017062	ENSGALG00000006986						ENSGALG00000010986
			ENSGALG00000010857						ENSGALG00000011513					ENSGALG00000017091	ENSGALG00000007004						ENSGALG00000011005
			ENSGALG00000010858						ENSGALG00000011531					ENSGALG00000017099	ENSGALG00000007039						ENSGALG00000011014
			ENSGALG00000010934						ENSGALG00000011541					ENSGALG00000017139	ENSGALG00000007041						ENSGALG00000011056
			ENSGALG00000010953						ENSGALG00000011560					ENSGALG00000017261	ENSGALG00000007044						ENSGALG00000011059
			ENSGALG00000010958						ENSGALG00000011562					ENSGALG00000017264	ENSGALG00000007059						ENSGALG00000011126
			ENSGALG00000010963						ENSGALG00000011577					ENSGALG00000017470	ENSGALG00000007113						ENSGALG00000011132
			ENSGALG00000010967						ENSGALG00000011604					ENSGALG00000017690	ENSGALG00000007125						ENSGALG00000011137
			ENSGALG00000011024						ENSGALG00000011623					ENSGALG00000018548	ENSGALG00000007127						ENSGALG00000011164
			ENSGALG00000011124						ENSGALG00000011630					ENSGALG00000018772	ENSGALG00000007145						ENSGALG00000011165
			ENSGALG00000011126						ENSGALG00000011642					ENSGALG00000018998	ENSGALG00000007149						ENSGALG00000011251
			ENSGALG00000011132						ENSGALG00000011682					ENSGALG00000019443	ENSGALG00000007172						ENSGALG00000011286
			ENSGALG00000011165						ENSGALG00000011686					ENSGALG00000020003	ENSGALG00000007177						ENSGALG00000011294
			ENSGALG00000011172						ENSGALG00000011699					ENSGALG00000021145	ENSGALG00000007211						ENSGALG00000011429
			ENSGALG00000011180						ENSGALG00000011744					ENSGALG00000021171	ENSGALG00000007218						ENSGALG00000011473
			ENSGALG00000011283						ENSGALG00000011858					ENSGALG00000021313	ENSGALG00000007219						ENSGALG00000011475
			ENSGALG00000011284						ENSGALG00000011889					ENSGALG00000021352	ENSGALG00000007271						ENSGALG00000011502
			ENSGALG00000011285						ENSGALG00000011910					ENSGALG00000021491	ENSGALG00000007278						ENSGALG00000011513
			ENSGALG00000011297						ENSGALG00000011938					ENSGALG00000021528	ENSGALG00000007284						ENSGALG00000011555
			ENSGALG00000011319						ENSGALG00000011995					ENSGALG00000021636	ENSGALG00000007303						ENSGALG00000011562
			ENSGALG00000011406						ENSGALG00000012015					ENSGALG00000021740	ENSGALG00000007337						ENSGALG00000011568
			ENSGALG00000011434						ENSGALG00000012027					ENSGALG00000021752	ENSGALG00000007352						ENSGALG00000011572
			ENSGALG00000011439						ENSGALG00000012044					ENSGALG00000021960	ENSGALG00000007354						ENSGALG00000011577
			ENSGALG00000011462						ENSGALG00000012057					ENSGALG00000021963	ENSGALG00000007408						ENSGALG00000011590
			ENSGALG00000011478						ENSGALG00000012093					ENSGALG00000021989	ENSGALG00000007466						ENSGALG00000011604
			ENSGALG00000011484						ENSGALG00000012097					ENSGALG00000022069	ENSGALG00000007509						ENSGALG00000011630
			ENSGALG00000011549						ENSGALG00000012127					ENSGALG00000022070	ENSGALG00000007550						ENSGALG00000011645
			ENSGALG00000011572						ENSGALG00000012177					ENSGALG00000022195	ENSGALG00000007553						ENSGALG00000011680
			ENSGALG00000011604						ENSGALG00000012188					ENSGALG00000022222	ENSGALG00000007574						ENSGALG00000011683
			ENSGALG00000011605						ENSGALG00000012190					ENSGALG00000022405	ENSGALG00000007608						ENSGALG00000011686
			ENSGALG00000011630						ENSGALG00000012238					ENSGALG00000022508	ENSGALG00000007617						ENSGALG00000011689
			ENSGALG00000011645						ENSGALG00000012246					ENSGALG00000022552	ENSGALG00000007631						ENSGALG00000011695
			ENSGALG00000011689						ENSGALG00000012256					ENSGALG00000022626	ENSGALG00000007646						ENSGALG00000011698
			ENSGALG00000011698						ENSGALG00000012297					ENSGALG00000022647	ENSGALG00000007652						ENSGALG00000011699
			ENSGALG00000011724						ENSGALG00000012301					ENSGALG00000022754	ENSGALG00000007664						ENSGALG00000011712
			ENSGALG00000011744						ENSGALG00000012303					ENSGALG00000022755	ENSGALG00000007667						ENSGALG00000011809
			ENSGALG00000011811						ENSGALG00000012304					ENSGALG00000022756	ENSGALG00000007670						ENSGALG00000011833
			ENSGALG00000011823						ENSGALG00000012324					ENSGALG00000022958	ENSGALG00000007719						ENSGALG00000011869
			ENSGALG00000011833						ENSGALG00000012329					ENSGALG00000023411	ENSGALG00000007729						ENSGALG00000012024
			ENSGALG00000011840						ENSGALG00000012345					ENSGALG00000023547	ENSGALG00000007736						ENSGALG00000012027
			ENSGALG00000011858						ENSGALG00000012362					ENSGALG00000023628	ENSGALG00000007747						ENSGALG00000012036
			ENSGALG00000011938						ENSGALG00000012369					ENSGALG00000024264	ENSGALG00000007759						ENSGALG00000012037
			ENSGALG00000011975						ENSGALG00000012391					ENSGALG00000024357	ENSGALG00000007762						ENSGALG00000012044
			ENSGALG00000011995						ENSGALG00000012407					ENSGALG00000024360	ENSGALG00000007767						ENSGALG00000012050
			ENSGALG00000012024						ENSGALG00000012412						ENSGALG00000007779						ENSGALG00000012093
			ENSGALG00000012027						ENSGALG00000012421						ENSGALG00000007796						ENSGALG00000012127
			ENSGALG00000012044						ENSGALG00000012444						ENSGALG00000007877						ENSGALG00000012129
			ENSGALG00000012093						ENSGALG00000012449						ENSGALG00000007911						ENSGALG00000012184
			ENSGALG00000012097						ENSGALG00000012497						ENSGALG00000007930						ENSGALG00000012190
			ENSGALG00000012154						ENSGALG00000012505						ENSGALG00000007935						ENSGALG00000012205
			ENSGALG00000012164						ENSGALG00000012525						ENSGALG00000007943						ENSGALG00000012216
			ENSGALG00000012182						ENSGALG00000012559						ENSGALG00000007952						ENSGALG00000012224
			ENSGALG00000012191						ENSGALG00000012627						ENSGALG00000007973						ENSGALG00000012228
			ENSGALG00000012216						ENSGALG00000012638						ENSGALG00000007976						ENSGALG00000012238
			ENSGALG00000012219						ENSGALG00000012647						ENSGALG00000008010						ENSGALG00000012246
			ENSGALG00000012224						ENSGALG00000012677						ENSGALG00000008056						ENSGALG00000012248
			ENSGALG00000012228						ENSGALG00000012703						ENSGALG00000008074						ENSGALG00000012256
			ENSGALG00000012237						ENSGALG00000012740						ENSGALG00000008096						ENSGALG00000012263
			ENSGALG00000012246						ENSGALG00000012755						ENSGALG00000008099						ENSGALG00000012275
			ENSGALG00000012275						ENSGALG00000012791						ENSGALG00000008112						ENSGALG00000012297
			ENSGALG00000012286						ENSGALG00000012805						ENSGALG00000008115						ENSGALG00000012316
			ENSGALG00000012297						ENSGALG00000012843						ENSGALG00000008135						ENSGALG00000012324
			ENSGALG00000012324						ENSGALG00000012845						ENSGALG00000008160						ENSGALG00000012346
			ENSGALG00000012345						ENSGALG00000012890						ENSGALG00000008215						ENSGALG00000012400
			ENSGALG00000012369						ENSGALG00000012938						ENSGALG00000008253						ENSGALG00000012407
			ENSGALG00000012407						ENSGALG00000012944						ENSGALG00000008254						ENSGALG00000012412
			ENSGALG00000012412						ENSGALG00000012994						ENSGALG00000008263						ENSGALG00000012421
			ENSGALG00000012422						ENSGALG00000012997						ENSGALG00000008277						ENSGALG00000012433
			ENSGALG00000012424						ENSGALG00000013002						ENSGALG00000008281						ENSGALG00000012495
			ENSGALG00000012433						ENSGALG00000013007						ENSGALG00000008295						ENSGALG00000012497
			ENSGALG00000012490						ENSGALG00000013022						ENSGALG00000008339						ENSGALG00000012505
			ENSGALG00000012505						ENSGALG00000013071						ENSGALG00000008353						ENSGALG00000012540
			ENSGALG00000012515						ENSGALG00000013091						ENSGALG00000008415						ENSGALG00000012559
			ENSGALG00000012524						ENSGALG00000013100						ENSGALG00000008416						ENSGALG00000012566
			ENSGALG00000012579						ENSGALG00000013102						ENSGALG00000008445						ENSGALG00000012579
			ENSGALG00000012653						ENSGALG00000013124						ENSGALG00000008456						ENSGALG00000012617
			ENSGALG00000012677						ENSGALG00000013134						ENSGALG00000008477						ENSGALG00000012655
			ENSGALG00000012702						ENSGALG00000013136						ENSGALG00000008482						ENSGALG00000012677
			ENSGALG00000012724						ENSGALG00000013143						ENSGALG00000008486						ENSGALG00000012702
			ENSGALG00000012791						ENSGALG00000013204						ENSGALG00000008487						ENSGALG00000012705
			ENSGALG00000012799						ENSGALG00000013427						ENSGALG00000008494						ENSGALG00000012719
			ENSGALG00000012816						ENSGALG00000013452						ENSGALG00000008512						ENSGALG00000012751
			ENSGALG00000012843						ENSGALG00000013528						ENSGALG00000008527						ENSGALG00000012771
			ENSGALG00000012890						ENSGALG00000013605						ENSGALG00000008554						ENSGALG00000012843
			ENSGALG00000012917						ENSGALG00000013660						ENSGALG00000008591						ENSGALG00000012890
			ENSGALG00000012954						ENSGALG00000013785						ENSGALG00000008627						ENSGALG00000012944
			ENSGALG00000012956						ENSGALG00000013829						ENSGALG00000008629						ENSGALG00000012947
			ENSGALG00000012979						ENSGALG00000013867						ENSGALG00000008720						ENSGALG00000012956
			ENSGALG00000012987						ENSGALG00000013902						ENSGALG00000008736						ENSGALG00000012985
			ENSGALG00000012994						ENSGALG00000013954						ENSGALG00000008744						ENSGALG00000013002
			ENSGALG00000013000						ENSGALG00000014071						ENSGALG00000008774						ENSGALG00000013007
			ENSGALG00000013071						ENSGALG00000014080						ENSGALG00000008797						ENSGALG00000013031
			ENSGALG00000013079						ENSGALG00000014103						ENSGALG00000008854						ENSGALG00000013071
			ENSGALG00000013081						ENSGALG00000014178						ENSGALG00000008879						ENSGALG00000013091
			ENSGALG00000013100						ENSGALG00000014225						ENSGALG00000008883						ENSGALG00000013100
			ENSGALG00000013124						ENSGALG00000014235						ENSGALG00000008902						ENSGALG00000013124
			ENSGALG00000013145						ENSGALG00000014326						ENSGALG00000008906						ENSGALG00000013138
			ENSGALG00000013204						ENSGALG00000014405						ENSGALG00000008947						ENSGALG00000013143
			ENSGALG00000013438						ENSGALG00000014419						ENSGALG00000008959						ENSGALG00000013204
			ENSGALG00000013505						ENSGALG00000014512						ENSGALG00000008961						ENSGALG00000013211
			ENSGALG00000013521						ENSGALG00000014525						ENSGALG00000009037						ENSGALG00000013265
			ENSGALG00000013605						ENSGALG00000014615						ENSGALG00000009048						ENSGALG00000013366
			ENSGALG00000013679						ENSGALG00000014661						ENSGALG00000009056						ENSGALG00000013452
			ENSGALG00000013683						ENSGALG00000014749						ENSGALG00000009062						ENSGALG00000013605
			ENSGALG00000013697						ENSGALG00000014783						ENSGALG00000009075						ENSGALG00000013645
			ENSGALG00000013729						ENSGALG00000014784						ENSGALG00000009079						ENSGALG00000013679
			ENSGALG00000013737						ENSGALG00000014876						ENSGALG00000009089						ENSGALG00000013683
			ENSGALG00000013780						ENSGALG00000014878						ENSGALG00000009107						ENSGALG00000013727
			ENSGALG00000013944						ENSGALG00000014953						ENSGALG00000009131						ENSGALG00000013776
			ENSGALG00000013954						ENSGALG00000014964						ENSGALG00000009135						ENSGALG00000013780
			ENSGALG00000014004						ENSGALG00000014971						ENSGALG00000009146						ENSGALG00000013872
			ENSGALG00000014033						ENSGALG00000015012						ENSGALG00000009152						ENSGALG00000013902
			ENSGALG00000014071						ENSGALG00000015071						ENSGALG00000009156						ENSGALG00000013954
			ENSGALG00000014098						ENSGALG00000015087						ENSGALG00000009158						ENSGALG00000014004
			ENSGALG00000014140						ENSGALG00000015184						ENSGALG00000009172						ENSGALG00000014071
			ENSGALG00000014159						ENSGALG00000015198						ENSGALG00000009176						ENSGALG00000014096
			ENSGALG00000014178						ENSGALG00000015211						ENSGALG00000009215						ENSGALG00000014235
			ENSGALG00000014201						ENSGALG00000015267						ENSGALG00000009222						ENSGALG00000014258
			ENSGALG00000014233						ENSGALG00000015303						ENSGALG00000009250						ENSGALG00000014343
			ENSGALG00000014234						ENSGALG00000015313						ENSGALG00000009293						ENSGALG00000014470
			ENSGALG00000014258						ENSGALG00000015345						ENSGALG00000009314						ENSGALG00000014490
			ENSGALG00000014398						ENSGALG00000015410						ENSGALG00000009348						ENSGALG00000014512
			ENSGALG00000014419						ENSGALG00000015418						ENSGALG00000009352						ENSGALG00000014783
			ENSGALG00000014470						ENSGALG00000015434						ENSGALG00000009360						ENSGALG00000014793
			ENSGALG00000014512						ENSGALG00000015435						ENSGALG00000009380						ENSGALG00000014825
			ENSGALG00000014514						ENSGALG00000015437						ENSGALG00000009403						ENSGALG00000014829
			ENSGALG00000014707						ENSGALG00000015465						ENSGALG00000009424						ENSGALG00000014881
			ENSGALG00000014759						ENSGALG00000015513						ENSGALG00000009428						ENSGALG00000014907
			ENSGALG00000014783						ENSGALG00000015519						ENSGALG00000009437						ENSGALG00000014941
			ENSGALG00000014784						ENSGALG00000015546						ENSGALG00000009452						ENSGALG00000014970
			ENSGALG00000014793						ENSGALG00000015558						ENSGALG00000009474						ENSGALG00000014971
			ENSGALG00000014907						ENSGALG00000015596						ENSGALG00000009476						ENSGALG00000015025
			ENSGALG00000014941						ENSGALG00000015615						ENSGALG00000009480						ENSGALG00000015033
			ENSGALG00000014977						ENSGALG00000015633						ENSGALG00000009485						ENSGALG00000015056
			ENSGALG00000015087						ENSGALG00000015653						ENSGALG00000009516						ENSGALG00000015086
			ENSGALG00000015096						ENSGALG00000015665						ENSGALG00000009520						ENSGALG00000015087
			ENSGALG00000015122						ENSGALG00000015688						ENSGALG00000009526						ENSGALG00000015089
			ENSGALG00000015219						ENSGALG00000015692						ENSGALG00000009528						ENSGALG00000015093
			ENSGALG00000015230						ENSGALG00000015755						ENSGALG00000009530						ENSGALG00000015094
			ENSGALG00000015267						ENSGALG00000015768						ENSGALG00000009537						ENSGALG00000015151
			ENSGALG00000015271						ENSGALG00000015787						ENSGALG00000009567						ENSGALG00000015186
			ENSGALG00000015337						ENSGALG00000015831						ENSGALG00000009572						ENSGALG00000015215
			ENSGALG00000015338						ENSGALG00000015860						ENSGALG00000009589						ENSGALG00000015264
			ENSGALG00000015351						ENSGALG00000015944						ENSGALG00000009608						ENSGALG00000015267
			ENSGALG00000015362						ENSGALG00000015955						ENSGALG00000009609						ENSGALG00000015297
			ENSGALG00000015418						ENSGALG00000015966						ENSGALG00000009638						ENSGALG00000015303
			ENSGALG00000015476						ENSGALG00000015974						ENSGALG00000009650						ENSGALG00000015351
			ENSGALG00000015489						ENSGALG00000016015						ENSGALG00000009665						ENSGALG00000015360
			ENSGALG00000015512						ENSGALG00000016022						ENSGALG00000009682						ENSGALG00000015403
			ENSGALG00000015519						ENSGALG00000016029						ENSGALG00000009686						ENSGALG00000015410
			ENSGALG00000015525						ENSGALG00000016034						ENSGALG00000009693						ENSGALG00000015418
			ENSGALG00000015605						ENSGALG00000016035						ENSGALG00000009722						ENSGALG00000015422
			ENSGALG00000015623						ENSGALG00000016047						ENSGALG00000009747						ENSGALG00000015434
			ENSGALG00000015630						ENSGALG00000016048						ENSGALG00000009773						ENSGALG00000015469
			ENSGALG00000015644						ENSGALG00000016050						ENSGALG00000009781						ENSGALG00000015478
			ENSGALG00000015663						ENSGALG00000016098						ENSGALG00000009784						ENSGALG00000015489
			ENSGALG00000015725						ENSGALG00000016108						ENSGALG00000009788						ENSGALG00000015511
			ENSGALG00000015787						ENSGALG00000016111						ENSGALG00000009791						ENSGALG00000015513
			ENSGALG00000015849						ENSGALG00000016138						ENSGALG00000009799						ENSGALG00000015531
			ENSGALG00000015850						ENSGALG00000016143						ENSGALG00000009805						ENSGALG00000015553
			ENSGALG00000015864						ENSGALG00000016161						ENSGALG00000009825						ENSGALG00000015596
			ENSGALG00000015889						ENSGALG00000016171						ENSGALG00000009842						ENSGALG00000015607
			ENSGALG00000015944						ENSGALG00000016183						ENSGALG00000009848						ENSGALG00000015644
			ENSGALG00000015970						ENSGALG00000016190						ENSGALG00000009850						ENSGALG00000015664
			ENSGALG00000016029						ENSGALG00000016195						ENSGALG00000009865						ENSGALG00000015665
			ENSGALG00000016123						ENSGALG00000016199						ENSGALG00000009880						ENSGALG00000015692
			ENSGALG00000016138						ENSGALG00000016226						ENSGALG00000009915						ENSGALG00000015725
			ENSGALG00000016157						ENSGALG00000016245						ENSGALG00000009930						ENSGALG00000015770
			ENSGALG00000016171						ENSGALG00000016246						ENSGALG00000009955						ENSGALG00000015787
			ENSGALG00000016190						ENSGALG00000016281						ENSGALG00000009972						ENSGALG00000015816
			ENSGALG00000016199						ENSGALG00000016288						ENSGALG00000009990						ENSGALG00000015820
			ENSGALG00000016217						ENSGALG00000016302						ENSGALG00000010002						ENSGALG00000015849
			ENSGALG00000016224						ENSGALG00000016306						ENSGALG00000010020						ENSGALG00000015887
			ENSGALG00000016226						ENSGALG00000016312						ENSGALG00000010053						ENSGALG00000015898
			ENSGALG00000016233						ENSGALG00000016333						ENSGALG00000010061						ENSGALG00000015910
			ENSGALG00000016236						ENSGALG00000016341						ENSGALG00000010084						ENSGALG00000015926
			ENSGALG00000016245						ENSGALG00000016349						ENSGALG00000010129						ENSGALG00000015932
			ENSGALG00000016267						ENSGALG00000016351						ENSGALG00000010140						ENSGALG00000015938
			ENSGALG00000016281						ENSGALG00000016370						ENSGALG00000010145						ENSGALG00000015966
			ENSGALG00000016289						ENSGALG00000016382						ENSGALG00000010148						ENSGALG00000016015
			ENSGALG00000016292						ENSGALG00000016396						ENSGALG00000010163						ENSGALG00000016029
			ENSGALG00000016302						ENSGALG00000016420						ENSGALG00000010200						ENSGALG00000016111
			ENSGALG00000016312						ENSGALG00000016426						ENSGALG00000010316						ENSGALG00000016115
			ENSGALG00000016339						ENSGALG00000016437						ENSGALG00000010324						ENSGALG00000016138
			ENSGALG00000016356						ENSGALG00000016443						ENSGALG00000010325						ENSGALG00000016171
			ENSGALG00000016384						ENSGALG00000016464						ENSGALG00000010340						ENSGALG00000016186
			ENSGALG00000016420						ENSGALG00000016623						ENSGALG00000010371						ENSGALG00000016190
			ENSGALG00000016431						ENSGALG00000016628						ENSGALG00000010379						ENSGALG00000016199
			ENSGALG00000016443						ENSGALG00000016633						ENSGALG00000010440						ENSGALG00000016217
			ENSGALG00000016495						ENSGALG00000016679						ENSGALG00000010442						ENSGALG00000016233
			ENSGALG00000016504						ENSGALG00000016681						ENSGALG00000010448						ENSGALG00000016245
			ENSGALG00000016528						ENSGALG00000016716						ENSGALG00000010454						ENSGALG00000016246
			ENSGALG00000016569						ENSGALG00000016834						ENSGALG00000010470						ENSGALG00000016276
			ENSGALG00000016571						ENSGALG00000016837						ENSGALG00000010486						ENSGALG00000016278
			ENSGALG00000016577						ENSGALG00000016843						ENSGALG00000010502						ENSGALG00000016281
			ENSGALG00000016594						ENSGALG00000016851						ENSGALG00000010503						ENSGALG00000016288
			ENSGALG00000016627						ENSGALG00000016872						ENSGALG00000010518						ENSGALG00000016304
			ENSGALG00000016639						ENSGALG00000016878						ENSGALG00000010522						ENSGALG00000016306
			ENSGALG00000016641						ENSGALG00000016896						ENSGALG00000010537						ENSGALG00000016312
			ENSGALG00000016679						ENSGALG00000016900						ENSGALG00000010541						ENSGALG00000016330
			ENSGALG00000016681						ENSGALG00000016902						ENSGALG00000010542						ENSGALG00000016332
			ENSGALG00000016706						ENSGALG00000016909						ENSGALG00000010554						ENSGALG00000016354
			ENSGALG00000016710						ENSGALG00000016915						ENSGALG00000010566						ENSGALG00000016356
			ENSGALG00000016716						ENSGALG00000016926						ENSGALG00000010597						ENSGALG00000016367
			ENSGALG00000016734						ENSGALG00000016933						ENSGALG00000010665						ENSGALG00000016385
			ENSGALG00000016739						ENSGALG00000016967						ENSGALG00000010668						ENSGALG00000016420
			ENSGALG00000016746						ENSGALG00000016997						ENSGALG00000010680						ENSGALG00000016426
			ENSGALG00000016751						ENSGALG00000017019						ENSGALG00000010681						ENSGALG00000016443
			ENSGALG00000016810						ENSGALG00000017040						ENSGALG00000010692						ENSGALG00000016487
			ENSGALG00000016834						ENSGALG00000017062						ENSGALG00000010709						ENSGALG00000016495
			ENSGALG00000016837						ENSGALG00000017065						ENSGALG00000010715						ENSGALG00000016504
			ENSGALG00000016847						ENSGALG00000017106						ENSGALG00000010723						ENSGALG00000016545
			ENSGALG00000016867						ENSGALG00000017125						ENSGALG00000010747						ENSGALG00000016627
			ENSGALG00000016872						ENSGALG00000017135						ENSGALG00000010780						ENSGALG00000016645
			ENSGALG00000016885						ENSGALG00000017156						ENSGALG00000010791						ENSGALG00000016679
			ENSGALG00000016902						ENSGALG00000017170						ENSGALG00000010792						ENSGALG00000016704
			ENSGALG00000016909						ENSGALG00000017254						ENSGALG00000010809						ENSGALG00000016705
			ENSGALG00000016920						ENSGALG00000017353						ENSGALG00000010812						ENSGALG00000016706
			ENSGALG00000016926						ENSGALG00000019144						ENSGALG00000010825						ENSGALG00000016710
			ENSGALG00000016933						ENSGALG00000019382						ENSGALG00000010827						ENSGALG00000016716
			ENSGALG00000016967						ENSGALG00000019390						ENSGALG00000010854						ENSGALG00000016754
			ENSGALG00000016983						ENSGALG00000019489						ENSGALG00000010857						ENSGALG00000016815
			ENSGALG00000016997						ENSGALG00000019570						ENSGALG00000010858						ENSGALG00000016817
			ENSGALG00000017005						ENSGALG00000019768						ENSGALG00000010921						ENSGALG00000016834
			ENSGALG00000017015						ENSGALG00000019982						ENSGALG00000010934						ENSGALG00000016837
			ENSGALG00000017027						ENSGALG00000020092						ENSGALG00000010950						ENSGALG00000016851
			ENSGALG00000017062						ENSGALG00000020340						ENSGALG00000010958						ENSGALG00000016866
			ENSGALG00000017091						ENSGALG00000020438						ENSGALG00000011013						ENSGALG00000016868
			ENSGALG00000017106						ENSGALG00000020873						ENSGALG00000011025						ENSGALG00000016872
			ENSGALG00000017125						ENSGALG00000021174						ENSGALG00000011031						ENSGALG00000016894
			ENSGALG00000017178						ENSGALG00000021180						ENSGALG00000011051						ENSGALG00000016900
			ENSGALG00000017229						ENSGALG00000021810						ENSGALG00000011132						ENSGALG00000016902
			ENSGALG00000017235						ENSGALG00000022027						ENSGALG00000011152						ENSGALG00000016906
			ENSGALG00000017241						ENSGALG00000022992						ENSGALG00000011164						ENSGALG00000016907
			ENSGALG00000017246						ENSGALG00000023051						ENSGALG00000011172						ENSGALG00000016920
			ENSGALG00000017329						ENSGALG00000023101						ENSGALG00000011184						ENSGALG00000016933
			ENSGALG00000017331						ENSGALG00000023271						ENSGALG00000011238						ENSGALG00000016959
			ENSGALG00000017372						ENSGALG00000023793						ENSGALG00000011243						ENSGALG00000016967
			ENSGALG00000017400						ENSGALG00000023877						ENSGALG00000011251						ENSGALG00000016983
			ENSGALG00000019144						ENSGALG00000024306						ENSGALG00000011264						ENSGALG00000017015
			ENSGALG00000019280												ENSGALG00000011286						ENSGALG00000017036
			ENSGALG00000019390												ENSGALG00000011294						ENSGALG00000017056
			ENSGALG00000019502												ENSGALG00000011296						ENSGALG00000017075
			ENSGALG00000019570												ENSGALG00000011298						ENSGALG00000017084
			ENSGALG00000019620												ENSGALG00000011319						ENSGALG00000017091
			ENSGALG00000020092												ENSGALG00000011324						ENSGALG00000017106
			ENSGALG00000020329												ENSGALG00000011354						ENSGALG00000017149
			ENSGALG00000020455												ENSGALG00000011434						ENSGALG00000017178
			ENSGALG00000021047												ENSGALG00000011438						ENSGALG00000017229
			ENSGALG00000021074												ENSGALG00000011442						ENSGALG00000017241
			ENSGALG00000021171												ENSGALG00000011444						ENSGALG00000017302
			ENSGALG00000021180												ENSGALG00000011468						ENSGALG00000017329
			ENSGALG00000021346												ENSGALG00000011514						ENSGALG00000017372
			ENSGALG00000021821												ENSGALG00000011531						ENSGALG00000017399
			ENSGALG00000021894												ENSGALG00000011537						ENSGALG00000019144
			ENSGALG00000022357												ENSGALG00000011538						ENSGALG00000019198
			ENSGALG00000022734												ENSGALG00000011549						ENSGALG00000019229
			ENSGALG00000022957												ENSGALG00000011562						ENSGALG00000019390
			ENSGALG00000023003												ENSGALG00000011567						ENSGALG00000019489
			ENSGALG00000023051												ENSGALG00000011577						ENSGALG00000020092
			ENSGALG00000023089												ENSGALG00000011590						ENSGALG00000021017
			ENSGALG00000023184												ENSGALG00000011604						ENSGALG00000021180
			ENSGALG00000023205												ENSGALG00000011613						ENSGALG00000021269
			ENSGALG00000023249												ENSGALG00000011630						ENSGALG00000021346
			ENSGALG00000023362												ENSGALG00000011678						ENSGALG00000021487
			ENSGALG00000023434												ENSGALG00000011699						ENSGALG00000021611
			ENSGALG00000023451												ENSGALG00000011705						ENSGALG00000021810
			ENSGALG00000023561												ENSGALG00000011744						ENSGALG00000021844
			ENSGALG00000023638												ENSGALG00000011801						ENSGALG00000022452
			ENSGALG00000023649												ENSGALG00000011811						ENSGALG00000022856
			ENSGALG00000023877												ENSGALG00000011823						ENSGALG00000022992
			ENSGALG00000024116												ENSGALG00000011840						ENSGALG00000023012
			ENSGALG00000024342												ENSGALG00000011858						ENSGALG00000023038
			ENSGALG00000024344												ENSGALG00000011865						ENSGALG00000023051
															ENSGALG00000011889						ENSGALG00000023101
															ENSGALG00000011890						ENSGALG00000023116
															ENSGALG00000011910						ENSGALG00000023453
															ENSGALG00000011938						ENSGALG00000023485
															ENSGALG00000011962						ENSGALG00000023596
															ENSGALG00000011976						ENSGALG00000023877
															ENSGALG00000011995						ENSGALG00000024074
															ENSGALG00000012006						ENSGALG00000024410
															ENSGALG00000012017
															ENSGALG00000012027
															ENSGALG00000012043
															ENSGALG00000012046
															ENSGALG00000012056
															ENSGALG00000012097
															ENSGALG00000012122
															ENSGALG00000012130
															ENSGALG00000012131
															ENSGALG00000012150
															ENSGALG00000012153
															ENSGALG00000012156
															ENSGALG00000012178
															ENSGALG00000012182
															ENSGALG00000012183
															ENSGALG00000012184
															ENSGALG00000012188
															ENSGALG00000012191
															ENSGALG00000012216
															ENSGALG00000012222
															ENSGALG00000012228
															ENSGALG00000012256
															ENSGALG00000012301
															ENSGALG00000012303
															ENSGALG00000012329
															ENSGALG00000012362
															ENSGALG00000012363
															ENSGALG00000012369
															ENSGALG00000012407
															ENSGALG00000012421
															ENSGALG00000012422
															ENSGALG00000012424
															ENSGALG00000012428
															ENSGALG00000012438
															ENSGALG00000012481
															ENSGALG00000012505
															ENSGALG00000012525
															ENSGALG00000012536
															ENSGALG00000012558
															ENSGALG00000012559
															ENSGALG00000012575
															ENSGALG00000012626
															ENSGALG00000012656
															ENSGALG00000012665
															ENSGALG00000012677
															ENSGALG00000012680
															ENSGALG00000012697
															ENSGALG00000012702
															ENSGALG00000012791
															ENSGALG00000012796
															ENSGALG00000012809
															ENSGALG00000012834
															ENSGALG00000012843
															ENSGALG00000012845
															ENSGALG00000012847
															ENSGALG00000012865
															ENSGALG00000012890
															ENSGALG00000012916
															ENSGALG00000012927
															ENSGALG00000012934
															ENSGALG00000012944
															ENSGALG00000012979
															ENSGALG00000012997
															ENSGALG00000013022
															ENSGALG00000013034
															ENSGALG00000013071
															ENSGALG00000013091
															ENSGALG00000013094
															ENSGALG00000013100
															ENSGALG00000013102
															ENSGALG00000013124
															ENSGALG00000013135
															ENSGALG00000013193
															ENSGALG00000013211
															ENSGALG00000013311
															ENSGALG00000013341
															ENSGALG00000013366
															ENSGALG00000013427
															ENSGALG00000013441
															ENSGALG00000013452
															ENSGALG00000013465
															ENSGALG00000013598
															ENSGALG00000013624
															ENSGALG00000013645
															ENSGALG00000013679
															ENSGALG00000013785
															ENSGALG00000013809
															ENSGALG00000013817
															ENSGALG00000013829
															ENSGALG00000013837
															ENSGALG00000013880
															ENSGALG00000013892
															ENSGALG00000013940
															ENSGALG00000014004
															ENSGALG00000014033
															ENSGALG00000014047
															ENSGALG00000014071
															ENSGALG00000014103
															ENSGALG00000014106
															ENSGALG00000014201
															ENSGALG00000014262
															ENSGALG00000014286
															ENSGALG00000014361
															ENSGALG00000014398
															ENSGALG00000014405
															ENSGALG00000014419
															ENSGALG00000014477
															ENSGALG00000014482
															ENSGALG00000014512
															ENSGALG00000014514
															ENSGALG00000014627
															ENSGALG00000014661
															ENSGALG00000014685
															ENSGALG00000014693
															ENSGALG00000014722
															ENSGALG00000014775
															ENSGALG00000014783
															ENSGALG00000014784
															ENSGALG00000014831
															ENSGALG00000014860
															ENSGALG00000014875
															ENSGALG00000014876
															ENSGALG00000015001
															ENSGALG00000015022
															ENSGALG00000015025
															ENSGALG00000015033
															ENSGALG00000015038
															ENSGALG00000015042
															ENSGALG00000015087
															ENSGALG00000015104
															ENSGALG00000015145
															ENSGALG00000015154
															ENSGALG00000015184
															ENSGALG00000015196
															ENSGALG00000015211
															ENSGALG00000015215
															ENSGALG00000015219
															ENSGALG00000015220
															ENSGALG00000015267
															ENSGALG00000015271
															ENSGALG00000015321
															ENSGALG00000015337
															ENSGALG00000015348
															ENSGALG00000015349
															ENSGALG00000015351
															ENSGALG00000015362
															ENSGALG00000015395
															ENSGALG00000015403
															ENSGALG00000015418
															ENSGALG00000015422
															ENSGALG00000015435
															ENSGALG00000015441
															ENSGALG00000015465
															ENSGALG00000015469
															ENSGALG00000015474
															ENSGALG00000015476
															ENSGALG00000015499
															ENSGALG00000015511
															ENSGALG00000015546
															ENSGALG00000015558
															ENSGALG00000015564
															ENSGALG00000015605
															ENSGALG00000015607
															ENSGALG00000015623
															ENSGALG00000015630
															ENSGALG00000015644
															ENSGALG00000015665
															ENSGALG00000015709
															ENSGALG00000015718
															ENSGALG00000015725
															ENSGALG00000015739
															ENSGALG00000015744
															ENSGALG00000015746
															ENSGALG00000015758
															ENSGALG00000015770
															ENSGALG00000015774
															ENSGALG00000015787
															ENSGALG00000015823
															ENSGALG00000015849
															ENSGALG00000015850
															ENSGALG00000015896
															ENSGALG00000015907
															ENSGALG00000015944
															ENSGALG00000015966
															ENSGALG00000015970
															ENSGALG00000015974
															ENSGALG00000015980
															ENSGALG00000016022
															ENSGALG00000016034
															ENSGALG00000016035
															ENSGALG00000016036
															ENSGALG00000016045
															ENSGALG00000016048
															ENSGALG00000016050
															ENSGALG00000016074
															ENSGALG00000016094
															ENSGALG00000016108
															ENSGALG00000016111
															ENSGALG00000016116
															ENSGALG00000016123
															ENSGALG00000016138
															ENSGALG00000016176
															ENSGALG00000016183
															ENSGALG00000016190
															ENSGALG00000016195
															ENSGALG00000016226
															ENSGALG00000016233
															ENSGALG00000016236
															ENSGALG00000016245
															ENSGALG00000016251
															ENSGALG00000016281
															ENSGALG00000016288
															ENSGALG00000016293
															ENSGALG00000016298
															ENSGALG00000016306
															ENSGALG00000016312
															ENSGALG00000016323
															ENSGALG00000016333
															ENSGALG00000016339
															ENSGALG00000016341
															ENSGALG00000016375
															ENSGALG00000016384
															ENSGALG00000016399
															ENSGALG00000016412
															ENSGALG00000016427
															ENSGALG00000016433
															ENSGALG00000016437
															ENSGALG00000016439
															ENSGALG00000016460
															ENSGALG00000016487
															ENSGALG00000016495
															ENSGALG00000016531
															ENSGALG00000016537
															ENSGALG00000016545
															ENSGALG00000016563
															ENSGALG00000016564
															ENSGALG00000016571
															ENSGALG00000016593
															ENSGALG00000016618
															ENSGALG00000016624
															ENSGALG00000016641
															ENSGALG00000016679
															ENSGALG00000016681
															ENSGALG00000016706
															ENSGALG00000016726
															ENSGALG00000016739
															ENSGALG00000016744
															ENSGALG00000016746
															ENSGALG00000016772
															ENSGALG00000016781
															ENSGALG00000016785
															ENSGALG00000016801
															ENSGALG00000016834
															ENSGALG00000016837
															ENSGALG00000016841
															ENSGALG00000016865
															ENSGALG00000016875
															ENSGALG00000016878
															ENSGALG00000016880
															ENSGALG00000016883
															ENSGALG00000016886
															ENSGALG00000016900
															ENSGALG00000016902
															ENSGALG00000016906
															ENSGALG00000016915
															ENSGALG00000016921
															ENSGALG00000016925
															ENSGALG00000016933
															ENSGALG00000016936
															ENSGALG00000016947
															ENSGALG00000016955
															ENSGALG00000016967
															ENSGALG00000016974
															ENSGALG00000016997
															ENSGALG00000017002
															ENSGALG00000017017
															ENSGALG00000017019
															ENSGALG00000017062
															ENSGALG00000017065
															ENSGALG00000017086
															ENSGALG00000017091
															ENSGALG00000017099
															ENSGALG00000017106
															ENSGALG00000017136
															ENSGALG00000017139
															ENSGALG00000017150
															ENSGALG00000017156
															ENSGALG00000017178
															ENSGALG00000017229
															ENSGALG00000017235
															ENSGALG00000017246
															ENSGALG00000017271
															ENSGALG00000017323
															ENSGALG00000017372
															ENSGALG00000017470
															ENSGALG00000017690
															ENSGALG00000018713
															ENSGALG00000018772
															ENSGALG00000018967
															ENSGALG00000018998
															ENSGALG00000019144
															ENSGALG00000019178
															ENSGALG00000019261
															ENSGALG00000019382
															ENSGALG00000019390
															ENSGALG00000019443
															ENSGALG00000019489
															ENSGALG00000019589
															ENSGALG00000019759
															ENSGALG00000019768
															ENSGALG00000019976
															ENSGALG00000020003
															ENSGALG00000020030
															ENSGALG00000020092
															ENSGALG00000020329
															ENSGALG00000020438
															ENSGALG00000020557
															ENSGALG00000020793
															ENSGALG00000021074
															ENSGALG00000021121
															ENSGALG00000021145
															ENSGALG00000021171
															ENSGALG00000021174
															ENSGALG00000021313
															ENSGALG00000021340
															ENSGALG00000021352
															ENSGALG00000021491
															ENSGALG00000021528
															ENSGALG00000021636
															ENSGALG00000021740
															ENSGALG00000021752
															ENSGALG00000021810
															ENSGALG00000021812
															ENSGALG00000021844
															ENSGALG00000021960
															ENSGALG00000021963
															ENSGALG00000022195
															ENSGALG00000022451
															ENSGALG00000022552
															ENSGALG00000022626
															ENSGALG00000022636
															ENSGALG00000022806
															ENSGALG00000022825
															ENSGALG00000022847
															ENSGALG00000022871
															ENSGALG00000022957
															ENSGALG00000022958
															ENSGALG00000023003
															ENSGALG00000023015
															ENSGALG00000023038
															ENSGALG00000023111
															ENSGALG00000023258
															ENSGALG00000023434
															ENSGALG00000023468
															ENSGALG00000023485
															ENSGALG00000023547
															ENSGALG00000023561
															ENSGALG00000023713
															ENSGALG00000023784
															ENSGALG00000023847
															ENSGALG00000023869
															ENSGALG00000023877
															ENSGALG00000023911
															ENSGALG00000024116
															ENSGALG00000024195
															ENSGALG00000024255
															ENSGALG00000024279
															ENSGALG00000024281
															ENSGALG00000024285
															ENSGALG00000024331
															ENSGALG00000024342
															ENSGALG00000024344
															ENSGALG00000024357
															ENSGALG00000024360
															ENSGALG00000024379
															ENSGALG00000024408
															ENSGALG00000024410
