# Supplementary material for: Comparison of the Genome-Wide DNA Methylation Profiles between Fast-Growing and Slow-Growing Broilers
Source: PLoS One. 2013 Feb 18;8(2):e56411. doi: 10.1371/journal.pone.0056411 (PMC3575439; doi:10.1371/journal.pone.0056411)
Supplement: Table S3 — Differentially methylated genes related to chicken growth in both contrasts of WRRh Vs. WRRl and XHh Vs. XHl. (XLS) [file pone.0056411.s007.xls]

## Sheet: WRRh Vs. WRRl and XHh Vs. XHl
No.	Gene	Description
1	ACTN1	actinin, alpha 1
2	AKT3	v-akt murine thymoma viral oncogene homolog 3 (protein kinase B, gamma)
3	ATF2	activating transcription factor 2; similar to activating transcription factor 2
4	AXIN1	axin 1
5	BAIAP2	BAI1-associated protein 2
6	BCL2	B-cell CLL/lymphoma 2
7	BTRC	beta-transducin repeat containing
8	CACNA1B	calcium channel, voltage-dependent, N type, alpha 1B subunit
9	CACNA1D	calcium channel, voltage-dependent, L type, alpha 1D subunit
10	CACNA1E	calcium channel, voltage-dependent, R type, alpha 1E subunit
11	CACNA1G	calcium channel, voltage-dependent, T type, alpha 1G subunit
12	CACNA1H	calcium channel, voltage-dependent, T type, alpha 1H subunit
13	CACNA1I	calcium channel, voltage-dependent, T type, alpha 1I subunit
14	CACNA2D1	calcium channel, voltage-dependent, alpha 2/delta subunit 1; similar to voltage-gated calcium channel alpha2/delta-1 subunit
15	CACNA2D3	calcium channel, voltage-dependent, alpha 2/delta 3 subunit
16	CACNB2	calcium channel, voltage-dependent, beta 2 subunit
17	CACNG2	calcium channel, voltage-dependent, gamma subunit 2
18	CAMK2A	calcium/calmodulin-dependent protein kinase II alpha
19	CAMK2D	calcium/calmodulin-dependent protein kinase (CaM kinase) II delta
20	CAPN2	calpain 2, (m/II) large subunit
21	CBL, UBE4A	Cas-Br-M (murine) ecotropic retroviral transforming sequence; ubiquitination factor E4A (UFD2 homolog, yeast)
22	CBLB	Cas-Br-M (murine) ecotropic retroviral transforming sequence b
23	CHONDROADHERIN	similar to cartilage leucine-rich protein
24	COL4A2	collagen, type IV, alpha 2
25	COL5A2	collagen, type V, alpha 2
26	COL6A2	collagen, type VI, alpha 2
27	COL6A3	collagen, type VI, alpha 3
28	COMP	cartilage oligomeric matrix protein
29	CREBBP	CREB binding protein (Rubinstein-Taybi syndrome)
30	CSNK2A1	casein kinase 2, alpha 1 polypeptide
31	CTBP2	similar to C-terminal binding protein 2; C-terminal binding protein 2
32	CTNNA2	catenin (cadherin-associated protein), alpha 2
33	CTNNA3	catenin (cadherin-associated protein), alpha 3
34	DAAM2	dishevelled associated activator of morphogenesis 2
35	EP300	E1A binding protein p300
36	ERBB4	v-erb-a erythroblastic leukemia viral oncogene homolog 4
37	EVI1	ecotropic viral integration site 1
38	FARP2	FERM, RhoGEF and pleckstrin domain protein 2
39	FGF12	fibroblast growth factor 12
40	FGF13	fibroblast growth factor 13
41	FGF14	fibroblast growth factor 14
42	FGF18	fibroblast growth factor 18
43	FGFR1	fibroblast growth factor receptor 1
44	FGFR2	fibroblast growth factor receptor 2
45	FGFR3	fibroblast growth factor receptor 3
46	FLNB	filamin B, beta (actin binding protein 278)
47	FLT1	fms-related tyrosine kinase 1 (vascular endothelial growth factor/vascular permeability factor receptor)
48	FRAP1	FK506 binding protein 12-rapamycin associated protein 1
49	FZD3	frizzled homolog 3 (Drosophila)
50	GAB1	GRB2-associated binding protein 1
51	GSK3B	glycogen synthase kinase 3 beta
52	HRAS	v-Ha-ras Harvey rat sarcoma viral oncogene homolog
53	IGF1	insulin-like growth factor 1 (somatomedin C)
54	IGF1R	insulin-like growth factor 1 receptor
55	ITGA11	integrin, alpha 11
56	ITGA9	integrin, alpha 9
57	ITGB1	integrin, beta 1 (fibronectin receptor, beta polypeptide, antigen CD29 includes MDF2, MSK12)
58	ITGB5	integrin, beta 5
59	ITGB6	integrin, beta 6
60	KRAS	v-Ki-ras2 Kirsten rat sarcoma viral oncogene homolog
61	LAMA1	laminin, alpha 1; similar to Laminin alpha-1 chain precursor (Laminin A chain)
62	LAMA3	laminin, alpha 3
63	LAMB3	laminin, beta 3
64	LAMB4	laminin, beta 4
65	LMO7	LIM domain 7
66	LOC422316	similar to receptor tyrosine kinase flk-1/VEGFR-2
67	LRP6	similar to Low density lipoprotein receptor-related protein 6; low density lipoprotein receptor-related protein 6
68	MAP2K4	mitogen-activated protein kinase kinase 4
69	MAP2K5	mitogen-activated protein kinase kinase 5
70	MAP3K14	mitogen-activated protein kinase kinase kinase 14
71	MAP3K3	mitogen-activated protein kinase kinase kinase 3
72	MAP3K5	mitogen-activated protein kinase kinase kinase 5
73	MAP3K7	mitogen-activated protein kinase kinase kinase 7
74	MAP4K4	mitogen-activated protein kinase kinase kinase kinase 4; similar to mitogen-activated protein kinase kinase kinase kinase 4
75	MAPK1	mitogen-activated protein kinase 1
76	MAPK14	mitogen-activated protein kinase 14
77	MAPKAPK2	mitogen-activated protein kinase-activated protein kinase 2
78	MAPKAPK5	mitogen-activated protein kinase-activated protein kinase 5
79	MKNK1	MAP kinase interacting serine/threonine kinase 1
80	MYL9	myosin, light chain 9, regulatory
81	MYLK	myosin, light chain kinase
82	NF1	neurofibromin 1
83	NFATC2	nuclear factor of activated T-cells, cytoplasmic, calcineurin-dependent 2
84	NFKB1	nuclear factor of kappa light polypeptide gene enhancer in B-cells 1
85	NKD1	similar to Nkd; naked cuticle homolog 1 (Drosophila)
86	NRG1	neuregulin 1
87	NRG3	neuregulin 3
88	PAK7	p21(CDKN1A)-activated kinase 7
89	PARD3	par-3 partitioning defective 3 homolog (C. elegans)
90	PARVA	parvin, alpha
91	PARVB	parvin, beta
92	PDGFA	platelet-derived growth factor alpha polypeptide
93	PIK3CB	phosphoinositide-3-kinase, catalytic, beta polypeptide
94	PIK3R3	phosphoinositide-3-kinase, regulatory subunit 3 (p55, gamma)
95	PIK3R5	phosphoinositide-3-kinase, regulatory subunit 5, p101
96	PLA2G4A	phospholipase A2, group IVA (cytosolic, calcium-dependent)
97	PLCB1	phospholipase C, beta 1 (phosphoinositide-specific)
98	PLCB4	phospholipase C, beta 4
99	PLCG2	phospholipase C, gamma 2 (phosphatidylinositol-specific); similar to PLCG2 protein; similar to 1-phosphatidylinositol-4,5-bisphosphate phosphodiesterase gamma 2 (Phosphoinositide phospholipase C) (PLC-gamma-2) (Phospholipase C-gamma-2) (PLC-IV); similar to Plcg2 protein
100	PPP1R12A	protein phosphatase 1, regulatory (inhibitor) subunit 12A
101	PPP2CB	protein phosphatase 2 (formerly 2A), catalytic subunit, beta isoform
102	PPP2R5C	protein phosphatase 2, regulatory subunit B', gamma isoform
103	PPP2R5D	protein phosphatase 2, regulatory subunit B', delta isoform
104	PPP2R5E	protein phosphatase 2, regulatory subunit B', epsilon isoform
105	PPP3CB	protein phosphatase 3 (formerly 2B), catalytic subunit, beta isoform
106	PRICKLE1	prickle homolog 1 (Drosophila)
107	PRKCA	protein kinase C, alpha
108	PRKCB	protein kinase C, beta
109	PTK2	PTK2 protein tyrosine kinase 2
110	PTPRR	protein tyrosine phosphatase, receptor type, R
111	RAC2	ras-related C3 botulinum toxin substrate 2 (rho family, small GTP binding protein Rac2)
112	RAPGEF2	Rap guanine nucleotide exchange factor (GEF) 2
113	RASGRP3	RAS guanyl releasing protein 3 (calcium and DAG-regulated)
114	RELN	reelin
115	RPS6KA2	ribosomal protein S6 kinase, 90kDa, polypeptide 2
116	SMAD3	SMAD family member 3
117	SOS2	son of sevenless homolog 2 (Drosophila)
118	SSX2IP	synovial sarcoma, X breakpoint 2 interacting protein
119	STK4	serine/threonine kinase 4
120	TAOK3	TAO kinase 3
121	TBL1X	transducin (beta)-like 1X-linked
122	TCF7	transcription factor 7 (T-cell specific, HMG-box)
123	TCF7L2	transcription factor 7-like 2 (T-cell specific, HMG-box)
124	TLN1	talin 1
125	VANGL1	vang-like 1 (van gogh, Drosophila)
126	VAV3	vav 3 oncogene
127	WNT7A	wingless-type MMTV integration site family, member 7A
128	WNT7B	wingless-type MMTV integration site family, member 7B
129	WNT9A	wingless-type MMTV integration site family, member 9A
130	WNT9B	wingless-type MMTV integration site family, member 9B
131	XIAP	X-linked inhibitor of apoptosis
132	YES1	v-yes-1 Yamaguchi sarcoma viral oncogene homolog 1
