# Supplementary material for: Comparison of the Genome-Wide DNA Methylation Profiles between Fast-Growing and Slow-Growing Broilers
Source: PLoS One. 2013 Feb 18;8(2):e56411. doi: 10.1371/journal.pone.0056411 (PMC3575439; doi:10.1371/journal.pone.0056411)
Supplement: Table S4 — Differentially methylated genes related to chicken growth in both contrasts of WRRh Vs. XHh and WRRl Vs. XHl. (XLS) [file pone.0056411.s008.xls]

## Sheet: WRRh Vs. XHh and WRRl Vs. XHl
No.	Gene	Description
1	ACTN1	actinin, alpha 1
2	AKT3	v-akt murine thymoma viral oncogene homolog 3 (protein kinase B, gamma)
3	AMOTL1	angiomotin like 1
4	BCL2	B-cell CLL/lymphoma 2
5	BRAF	v-raf murine sarcoma viral oncogene homolog B1
6	CACNA1B	calcium channel, voltage-dependent, N type, alpha 1B subunit
7	CACNA1D	calcium channel, voltage-dependent, L type, alpha 1D subunit
8	CACNA1H	calcium channel, voltage-dependent, T type, alpha 1H subunit
9	CACNA1I	calcium channel, voltage-dependent, T type, alpha 1I subunit
10	CACNA2D1	calcium channel, voltage-dependent, alpha 2/delta subunit 1; similar to voltage-gated calcium channel alpha2/delta-1 subunit
11	CACNA2D3	calcium channel, voltage-dependent, alpha 2/delta 3 subunit
12	CACNB2	calcium channel, voltage-dependent, beta 2 subunit
13	CACNG2	calcium channel, voltage-dependent, gamma subunit 2
14	CACNG3	calcium channel, voltage-dependent, gamma subunit 3
15	CAPN2	calpain 2, (m/II) large subunit
16	CASK	calcium/calmodulin-dependent serine protein kinase (MAGUK family)
17	CCND3	cyclin D3
18	CLDN10	claudin 10
19	COL4A1	collagen, type IV, alpha 1
20	COL5A2	collagen, type V, alpha 2
21	COL6A2	collagen, type VI, alpha 2
22	CREBBP	CREB binding protein (Rubinstein-Taybi syndrome)
23	CSNK2A1	casein kinase 2, alpha 1 polypeptide
24	CTNNA1	catenin (cadherin-associated protein), alpha 1, 102kDa
25	CTNNA2	catenin (cadherin-associated protein), alpha 2
26	CTNNA3	catenin (cadherin-associated protein), alpha 3
27	CTNND1	catenin (cadherin-associated protein), delta 1
28	DUSP16	dual specificity phosphatase 16
29	DUSP4	dual specificity phosphatase 4
30	DUSP8	dual specificity phosphatase 8
31	EGFR	epidermal growth factor receptor (erythroblastic leukemia viral (v-erb-b) oncogene homolog, avian)
32	EP300	E1A binding protein p300
33	EPB41L2	erythrocyte membrane protein band 4.1-like 2
34	EVI1	ecotropic viral integration site 1
35	EXOC4	exocyst complex component 4
36	FARP2	FERM, RhoGEF and pleckstrin domain protein 2
37	FGF12	fibroblast growth factor 12
38	FGF14	fibroblast growth factor 14
39	FGF18	fibroblast growth factor 18
40	FGFR2	fibroblast growth factor receptor 2
41	FGFR3	fibroblast growth factor receptor 3
42	FLNB	filamin B, beta (actin binding protein 278)
43	FLT1	fms-related tyrosine kinase 1 (vascular endothelial growth factor/vascular permeability factor receptor)
44	FYN	FYN oncogene related to SRC, FGR, YES
45	GSK3B	glycogen synthase kinase 3 beta
46	HCLS1	hematopoietic cell-specific Lyn substrate 1
47	HRAS	v-Ha-ras Harvey rat sarcoma viral oncogene homolog
48	IGF1R	insulin-like growth factor 1 receptor
49	ILK	integrin-linked kinase
50	ITGA9	integrin, alpha 9
51	ITGB1	integrin, beta 1 (fibronectin receptor, beta polypeptide, antigen CD29 includes MDF2, MSK12)
52	ITGB5	integrin, beta 5
53	JAM2	junctional adhesion molecule 2
54	KRAS	v-Ki-ras2 Kirsten rat sarcoma viral oncogene homolog
55	LAMA2	similar to merosin; similar to laminin alpha 2 chain; similar to laminin alpha 2; laminin, alpha 2 (merosin, congenital muscular dystrophy); similar to mKIAA4087 protein
56	LAMA3	laminin, alpha 3
57	LAMA4	laminin, alpha 4
58	LAMB1	laminin, beta 1
59	LAMB3	laminin, beta 3
60	LMO7	LIM domain 7
61	LOC422316	similar to receptor tyrosine kinase flk-1/VEGFR-2
62	MAGI2	membrane associated guanylate kinase, WW and PDZ domain containing 2
63	MAP2K4	mitogen-activated protein kinase kinase 4
64	MAP2K5	mitogen-activated protein kinase kinase 5
65	MAP3K2	mitogen-activated protein kinase kinase kinase 2
66	MAP3K3	mitogen-activated protein kinase kinase kinase 3
67	MAP3K4	mitogen-activated protein kinase kinase kinase 4
68	MAP3K5	mitogen-activated protein kinase kinase kinase 5
69	MAP3K7	mitogen-activated protein kinase kinase kinase 7
70	MAP4K4	mitogen-activated protein kinase kinase kinase kinase 4; similar to mitogen-activated protein kinase kinase kinase kinase 4
71	MAPK14	mitogen-activated protein kinase 14
72	MAPK8IP3	mitogen-activated protein kinase 8 interacting protein 3
73	MAPKAPK2	mitogen-activated protein kinase-activated protein kinase 2
74	MAPKAPK5	mitogen-activated protein kinase-activated protein kinase 5
75	MKNK1	MAP kinase interacting serine/threonine kinase 1
76	MRAS	muscle RAS oncogene homolog
77	MYH11	myosin, heavy chain 10, non-muscle; myosin, heavy chain 11, smooth muscle; similar to Myosin-11 (Myosin heavy chain, gizzard smooth muscle); similar to myosin, heavy chain 9, non-muscle
78	MYH15	myosin, heavy polypeptide 6, cardiac muscle, alpha
79	MYH7B	myosin, heavy chain 7B, cardiac muscle, beta
80	MYLK2	myosin light chain kinase 2, skeletal muscle
81	NF1	neurofibromin 1
82	NFKB1	nuclear factor of kappa light polypeptide gene enhancer in B-cells 1
83	PAK1	similar to PAK3 protein; p21 (CDKN1A)-activated kinase 3; p21 protein (Cdc42/Rac)-activated kinase 1
84	PAK7	p21(CDKN1A)-activated kinase 7
85	PARD3	par-3 partitioning defective 3 homolog (C. elegans)
86	PARD6A	par-6 partitioning defective 6 homolog alpha (C. elegans)
87	PARD6G	par-6 partitioning defective 6 homolog gamma (C. elegans)
88	PARVA	parvin, alpha
89	PARVB	parvin, beta
90	PDGFA	platelet-derived growth factor alpha polypeptide
91	PDGFB	platelet-derived growth factor beta polypeptide (simian sarcoma viral (v-sis) oncogene homolog); similar to platelet-derived growth factor B chain
92	PDGFRB	platelet-derived growth factor receptor, beta polypeptide
93	PIK3CB	phosphoinositide-3-kinase, catalytic, beta polypeptide
94	PIK3R3	phosphoinositide-3-kinase, regulatory subunit 3 (p55, gamma)
95	PIK3R5	phosphoinositide-3-kinase, regulatory subunit 5, p101
96	PLA2G4A	phospholipase A2, group IVA (cytosolic, calcium-dependent)
97	PPP1CC	protein phosphatase 1, catalytic subunit, gamma isoform
98	PPP1R12A	protein phosphatase 1, regulatory (inhibitor) subunit 12A
99	PPP2CB	protein phosphatase 2 (formerly 2A), catalytic subunit, beta isoform
100	PPP2R2C	protein phosphatase 2 (formerly 2A), regulatory subunit B, gamma isoform
101	PPP2R2D	protein phosphatase 2, regulatory subunit B, delta isoform
102	PPP3CA	similar to calcineurin catalytic subunit delta; protein phosphatase 3 (formerly 2B), catalytic subunit, alpha isoform
103	PPP3CB	protein phosphatase 3 (formerly 2B), catalytic subunit, beta isoform
104	PRKCA	protein kinase C, alpha
105	PRKCH	protein kinase C, eta
106	PRKX	similar to PRKY; protein kinase, X-linked
107	PTK2	PTK2 protein tyrosine kinase 2
108	PTPN1	protein tyrosine phosphatase, non-receptor type 1
109	PTPRB	protein tyrosine phosphatase, receptor type, B
110	PTPRR	protein tyrosine phosphatase, receptor type, R
111	Q5ZLP4_CHICK	protein phosphatase 2 (formerly 2A), regulatory subunit B, alpha isoform
112	RELN	reelin
113	ROCK1	Rho-associated, coiled-coil containing protein kinase 1
114	ROCK2	Rho-associated, coiled-coil containing protein kinase 2
115	RPS6KA2	ribosomal protein S6 kinase, 90kDa, polypeptide 2
116	RRAS2	related RAS viral (r-ras) oncogene homolog 2
117	SOS2	son of sevenless homolog 2 (Drosophila)
118	SSX2IP	synovial sarcoma, X breakpoint 2 interacting protein
119	TAB1	mitogen-activated protein kinase kinase kinase 7 interacting protein 1
120	TCF7	transcription factor 7 (T-cell specific, HMG-box)
121	TCF7L2	transcription factor 7-like 2 (T-cell specific, HMG-box)
122	TGFBR1	transforming growth factor, beta receptor I (activin A receptor type II-like kinase, 53kDa)
123	TGFBR2	transforming growth factor, beta receptor II (70/80kDa)
124	TNR	tenascin R (restrictin, janusin)
125	VAV3	vav 3 oncogene
126	WASL	Wiskott-Aldrich syndrome-like
127	XIAP	X-linked inhibitor of apoptosis
128	YES1	v-yes-1 Yamaguchi sarcoma viral oncogene homolog 1
129	ZAK	similar to Plaucible mixed-lineage kinase protein; similar to MLTK-alpha; similar to MLTK alpha; similar to mixed lineage kinase ZAK; sterile alpha motif and leucine zipper containing kinase AZK
